# Supplementary material for: Grassland intensification effects cascade to alter multifunctionality of wetlands within metaecosystems
Source: Nat Commun. 2023 Dec 13;14:8267. doi: 10.1038/s41467-023-44104-2 (PMC10719369; doi:10.1038/s41467-023-44104-2)
Supplement: Supplementary file 4 — Source Data [file 41467_2023_44104_MOESM4_ESM.xlsx]

## Sheet: Figure 1A
Figure 1A
		Year	Pasture	Pasture_Type	Sector	Depth	P(lb/acre)	Total_N	Total_C	CN_Ratio
	Data 1	2019	A	IM	1	0-10	16	0.29	5.204	17.967
		2019	A	IM	1	0-10	11	0.15	2.504	16.717
		2019	A	IM	1	0-10	16	0.195	3.259	16.714
		2019	A	IM	2	0-10	22	0.15	2.418	16.139
		2019	A	IM	2	0-10	20	0.289	5.151	17.833
		2019	A	IM	2	0-10	15	0.305	5.711	18.695
		2019	A	IM	3	0-10	18	0.153	2.351	15.379
		2019	A	IM	3	0-10	25	0.143	1.782	12.44
		2019	A	IM	3	0-10	20	0.202	3.118	15.437
		2019	C	IM	1	0-10	34	0.579	9.889	17.086
		2019	C	IM	1	0-10	82	0.202	3.161	15.612
		2019	C	IM	1	0-10	17	0.188	3.199	17.053
		2019	C	IM	2	0-10	34	0.49	8.426	17.213
		2019	C	IM	2	0-10	19	0.186	2.757	14.802
		2019	C	IM	2	0-10	27	0.155	2.7	17.45
		2019	C	IM	3	0-10	47	0.219	3.437	15.678
		2019	C	IM	3	0-10	25	0.268	4.51	16.86
		2019	C	IM	3	0-10	30	0.272	4.457	16.416
		2019	F	IM	1	0-10	29	0.156	2.518	16.103
		2019	F	IM	1	0-10	12	0.247	3.723	15.061
		2019	F	IM	1	0-10	22	0.298	5.908	19.794
		2019	F	IM	2	0-10	14	0.334	6.361	19.017
		2019	F	IM	2	0-10	16	0.311	5.696	18.314
		2019	F	IM	2	0-10	11	0.321	5.312	16.566
		2019	F	IM	3	0-10	65	0.219	2.83	12.919
		2019	F	IM	3	0-10	25	1.152	20.335	17.645
		2019	F	IM	3	0-10	15	0.22	3.653	16.614
		2019	N	IM	1	0-10	40	0.506	8.652	17.098
		2019	N	IM	1	0-10	19	0.486	8.537	17.581
		2019	N	IM	1	0-10	21	0.475	8.391	17.667
		2019	N	IM	2	0-10	43	0.639	11.312	17.704
		2019	N	IM	2	0-10	39	0.489	9.046	18.483
		2019	N	IM	2	0-10	36	0.671	11.807	17.6
		2019	N	IM	3	0-10	24	0.468	8.004	17.109
		2019	N	IM	3	0-10	25	0.732	12.994	17.747
		2019	N	IM	3	0-10	29	0.495	8.851	17.874
		2016	A	IM	1	0-10	33	0.141	2.239	15.823
		2016	A	IM	1	0-10	31	0.266	4.679	17.615
		2016	A	IM	1	0-10	80	0.69	11.744	17.015
		2016	A	IM	2	0-10	85	0.154	2.961	19.182
		2016	A	IM	2	0-10	54	0.156	2.977	19.103
		2016	A	IM	2	0-10	75	0.144	3.038	21.167
		2016	A	IM	3	0-10	46	0.151	2.582	17.123
		2016	A	IM	3	0-10	36	0.201	3.686	18.322
		2016	A	IM	3	0-10	28	0.119	1.962	16.434
		2016	C	IM	1	0-10	71	0.273	3.961	14.508
		2016	C	IM	1	0-10	59	0.131	3.504	26.79
		2016	C	IM	1	0-10	14	NA	NA	NA
		2016	C	IM	2	0-10	46	0.187	3.706	19.853
		2016	C	IM	2	0-10	12	0.259	4.754	18.336
		2016	C	IM	2	0-10	170	0.248	4.329	17.443
		2016	C	IM	3	0-10	51	0.124	2.636	21.276
		2016	C	IM	3	0-10	NA	NA	NA	NA
		2016	C	IM	3	0-10	201	0.113	1.846	16.342
		2016	F	IM	1	0-10	36	0.096	1.8	18.693
		2016	F	IM	1	0-10	40	0.224	3.866	17.251
		2016	F	IM	1	0-10	46	0.221	3.85	17.388
		2016	F	IM	2	0-10	40	0.12	2.27	18.883
		2016	F	IM	2	0-10	53	0.36	5.974	16.574
		2016	F	IM	2	0-10	45	0.26	4.532	17.406
		2016	F	IM	3	0-10	NA	NA	NA	NA
		2016	F	IM	3	0-10	NA	NA	NA	NA
		2016	F	IM	3	0-10	NA	NA	NA	NA
		2016	N	IM	1	0-10	132	0.557	8.508	15.273
		2016	N	IM	1	0-10	72	0.652	10.953	16.789
		2016	N	IM	1	0-10	77	0.475	7.764	16.333
		2016	N	IM	2	0-10	68	0.498	7.631	15.336
		2016	N	IM	2	0-10	59	0.609	9.639	15.817
		2016	N	IM	2	0-10	45	0.356	5.976	16.79
		2016	N	IM	3	0-10	67	NA	NA	NA
		2016	N	IM	3	0-10	78	0.76	12.086	15.897
		2016	N	IM	3	0-10	83	0.596	10.467	17.548
		2019	B	SN	1	0-10	12	0.092	1.539	16.8
		2019	B	SN	1	0-10	13	0.13	2.193	16.885
		2019	B	SN	1	0-10	12	0.19	3.552	18.704
		2019	B	SN	2	0-10	11	0.219	3.781	17.258
		2019	B	SN	2	0-10	103	0.132	1.932	14.68
		2019	B	SN	2	0-10	40	0.116	1.956	16.832
		2019	B	SN	3	0-10	16	0.2	3.626	18.146
		2019	B	SN	3	0-10	17	0.191	3.623	18.923
		2019	B	SN	3	0-10	26	0.148	2.644	17.888
		2019	G	SN	1	0-10	17	0.136	2.192	16.172
		2019	G	SN	1	0-10	13	0.116	1.969	16.934
		2019	G	SN	1	0-10	12	0.104	1.674	16.114
		2019	G	SN	2	0-10	54	0.565	9.637	17.068
		2019	G	SN	2	0-10	14	0.124	2.287	18.475
		2019	G	SN	2	0-10	31	0.493	6.518	13.213
		2019	G	SN	3	0-10	10	0.115	2.545	22.089
		2019	G	SN	3	0-10	17	0.138	2.642	19.187
		2019	G	SN	3	0-10	11	0.27	6.209	22.957
		2019	K	SN	1	0-10	22	0.641	11.94	18.618
		2019	K	SN	1	0-10	33	0.614	11.779	19.174
		2019	K	SN	1	0-10	18	0.932	16.836	18.059
		2019	K	SN	2	0-10	24	0.566	10.506	18.556
		2019	K	SN	2	0-10	43	0.405	7.042	17.407
		2019	K	SN	2	0-10	21	0.962	18.717	19.464
		2019	K	SN	3	0-10	32	0.381	6.401	16.815
		2019	K	SN	3	0-10	22	0.393	7.846	19.99
		2019	K	SN	3	0-10	25	0.529	8.801	16.65
		2019	M	SN	1	0-10	11	0.292	3.782	12.929
		2019	M	SN	1	0-10	21	0.543	8.949	16.472
		2019	M	SN	1	0-10	26	0.329	5.143	15.613
		2019	M	SN	2	0-10	20	0.447	7.073	15.811
		2019	M	SN	2	0-10	23	0.349	5.338	15.297
		2019	M	SN	2	0-10	13	0.267	4.405	16.503
		2019	M	SN	3	0-10	22	0.528	8.643	16.367
		2019	M	SN	3	0-10	30	0.325	4.368	13.437
		2019	M	SN	3	0-10	19	0.354	5.61	15.859
		2016	B	SN	1	0-10	28	NA	NA	NA
		2016	B	SN	1	0-10	44	0.282	5.968	21.199
		2016	B	SN	1	0-10	34	0.184	4.732	25.788
		2016	B	SN	2	0-10	6	0.798	15.052	18.853
		2016	B	SN	2	0-10	186	0.263	5.934	22.555
		2016	B	SN	2	0-10	42	0.262	6.301	24.018
		2016	B	SN	3	0-10	NA	NA	NA	NA
		2016	B	SN	3	0-10	32	6.266	9.363	1.494
		2016	B	SN	3	0-10	35	0.217	4.647	21.374
		2016	G	SN	1	0-10	15	0.128	2.101	16.406
		2016	G	SN	1	0-10	28	0.094	1.942	20.646
		2016	G	SN	1	0-10	50	0.203	4.103	20.253
		2016	G	SN	2	0-10	81	0.692	10.036	14.506
		2016	G	SN	2	0-10	22	0.638	10.028	15.714
		2016	G	SN	2	0-10	26	0.148	3.185	21.512
		2016	G	SN	3	0-10	52	0.174	4.017	23.104
		2016	G	SN	3	0-10	30	0.09	2.132	23.733
		2016	G	SN	3	0-10	27	0.104	2.543	24.356
		2016	K	SN	1	0-10	37	0.765	11.991	15.667
		2016	K	SN	1	0-10	63	0.753	13.141	17.447
		2016	K	SN	1	0-10	60	0.975	17.442	17.896
		2016	K	SN	2	0-10	57	0.648	11.435	17.646
		2016	K	SN	2	0-10	55	1.292	10.766	8.331
		2016	K	SN	2	0-10	44	0.609	11.253	18.479
		2016	K	SN	3	0-10	48	NA	NA	NA
		2016	K	SN	3	0-10	68	0.585	10.282	17.586
		2016	K	SN	3	0-10	63	0.358	6.051	16.89
		2016	M	SN	1	0-10	49	3.446	5.371	1.559
		2016	M	SN	1	0-10	47	0.47	7.826	16.658
		2016	M	SN	1	0-10	54	0.294	4.936	16.798
		2016	M	SN	2	0-10	53	0.479	8.544	17.839
		2016	M	SN	2	0-10	61	0.438	6.619	15.106
		2016	M	SN	2	0-10	80	0.531	7.82	14.729
		2016	M	SN	3	0-10	43	0.3	5.048	16.847
		2016	M	SN	3	0-10	64	0.307	4.214	13.731
		2016	M	SN	3	0-10	50	0.714	12.731	17.824
		Year	Pasture	Pasture_Type	Depth	OM	NH4	NO3	TP (ug/g)
	Data 2	2016	A	IM	0-15	6.49351	NA	0.859219	57.015
		2016	A	IM	0-15	1.55521	NA	0.350514	67.872
		2016	A	IM	0-15	7.38255	NA	0.252908	108.549
		2016	A	IM	0-15	7.94451	NA	0.169511	125.265
		2016	A	IM	0-15	4.31433	NA	0.416274	83.349
		2016	A	IM	0-15	4.45127	NA	0.0661535	86.478
		2016	A	IM	0-15	3.11594	NA	0.163439	49.707
		2016	A	IM	0-15	3.72301	NA	0.118531	77.301
		2016	A	IM	0-15	2.77154	NA	0.338778	43.974
		2016	B	SN	0-15	3.86503	NA	0	27.111
		2016	B	SN	0-15	5.31657	NA	0	37.38
		2016	B	SN	0-15	5.33593	NA	0	32.088
		2016	B	SN	0-15	5.21775	NA	0.310378	37.947
		2016	B	SN	0-15	5.23411	NA	0	39.228
		2016	B	SN	0-15	4.97127	NA	0	31.626
		2016	B	SN	0-15	5.13739	NA	0	51.198
		2016	B	SN	0-15	5.09863	NA	0	49.917
		2016	B	SN	0-15	3.16056	NA	0	22.932
		2016	C	IM	0-15	4.85282	NA	0.284706	163.506
		2016	C	IM	0-15	3.73312	NA	0.200663	78.225
		2016	C	IM	0-15	4.16339	NA	1.03537	71.673
		2016	C	IM	0-15	3.57737	NA	0.247715	51.723
		2016	C	IM	0-15	4.15035	NA	2.3071	79.275
		2016	C	IM	0-15	3.8065	NA	0.170256	70.623
		2016	C	IM	0-15	4.08781	NA	0.903553	55.524
		2016	C	IM	0-15	5.66667	NA	0.149685	69.132
		2016	C	IM	0-15	2.45098	NA	0.16129	116.844
		2016	F	IM	0-15	3.95738	NA	0	51.03
		2016	F	IM	0-15	5.27108	NA	0.0232404	58.926
		2016	F	IM	0-15	7.81893	NA	0.0349481	68.712
		2016	F	IM	0-15	4.1791	NA	0.133326	45.948
		2016	F	IM	0-15	6.48824	NA	0	55.545
		2016	F	IM	0-15	7.65349	NA	0.205937	73.857
		2016	F	IM	0-15	3.19303	NA	0	55.566
		2016	F	IM	0-15	5.83136	NA	0.57072	62.244
		2016	F	IM	0-15	5.24667	NA	0.437052	62.055
		2016	G	SN	0-15	2.21923	NA	0.239965	46.536
		2016	G	SN	0-15	2.30931	NA	0.267189	31.542
		2016	G	SN	0-15	3.12036	NA	0.297244	42.336
		2016	G	SN	0-15	9.94475	NA	0.527558	112.308
		2016	G	SN	0-15	10.237	NA	0.532658	99.813
		2016	G	SN	0-15	3.10606	NA	0.331638	38.304
		2016	G	SN	0-15	2.77981	NA	0.289502	25.2
		2016	G	SN	0-15	2.28058	NA	0.305369	22.869
		2016	G	SN	0-15	4.43662	NA	0.292366	39.543
		2016	K	SN	0-15	17.5493	NA	1.86343	114.891
		2016	K	SN	0-15	19.9786	NA	1.93724	109.599
		2016	K	SN	0-15	15.736	NA	0.516474	102.522
		2016	K	SN	0-15	16.8906	NA	0.659556	129.381
		2016	K	SN	0-15	12.9344	NA	0.13643	95.004
		2016	K	SN	0-15	14.4362	NA	0.221519	106.344
		2016	K	SN	0-15	13.3072	NA	0.193918	122.052
		2016	K	SN	0-15	10.385	NA	0.316262	91.371
		2016	K	SN	0-15	7.72569	NA	0.137771	70.014
		2016	M	SN	0-15	5.8548	NA	0.17351	82.341
		2016	M	SN	0-15	4.94024	NA	0.178913	63.231
		2016	M	SN	0-15	6.90496	NA	0.141862	84.126
		2016	M	SN	0-15	13.0515	NA	0.247256	126.042
		2016	M	SN	0-15	9.58188	NA	0.378013	107.625
		2016	M	SN	0-15	11.1796	NA	0.162339	126.798
		2016	M	SN	0-15	7.95645	NA	0.58751	96.075
		2016	M	SN	0-15	7.38916	NA	0.339591	92.778
		2016	M	SN	0-15	11.2749	NA	0.342558	94.647
		2016	N	IM	0-15	15.7502	NA	0.209837	215.291
		2016	N	IM	0-15	17.1875	NA	0.255523	197.866
		2016	N	IM	0-15	15.3137	NA	0.267177	181.794
		2016	N	IM	0-15	14.3251	NA	0.49302	179.252
		2016	N	IM	0-15	16.3873	NA	0.389917	190.445
		2016	N	IM	0-15	13.2007	NA	0.293756	170.683
		2016	N	IM	0-15	16.1468	NA	0.263731	204.959
		2016	N	IM	0-15	12.6164	NA	0.112532	164.369
		2016	N	IM	0-15	14.3118	NA	0.122156	182.86
		2019	A	IM	0-15	4.22299	1.52011	0.0145697	70.6034
		2019	A	IM	0-15	4.33671	1.18723	0	67.7633
		2019	A	IM	0-15	4.80802	3.28846	0	60.0469
		2019	A	IM	0-15	3.48214	4.40994	0.132915	55.228
		2019	A	IM	0-15	9.48389	3.58081	0	106.94
		2019	A	IM	0-15	3.60685	6.45844	0.122775	67.9143
		2019	A	IM	0-15	2.75252	5.43978	0	39.7544
		2019	A	IM	0-15	2.43906	3.33993	0.441381	49.8228
		2019	A	IM	0-15	2.89541	4.91005	0	42.9496
		2019	B	SN	0-15	3.11384	0.15546	0	47.2702
		2019	B	SN	0-15	3.31453	0.322162	0	55.1398
		2019	B	SN	0-15	4.2254	0	0	53.1474
		2019	B	SN	0-15	2.9766	0.44929	0	36.2713
		2019	B	SN	0-15	2.466	0.164716	0.00823579	109.803
		2019	B	SN	0-15	2.37817	0.00845346	0	30.6973
		2019	B	SN	0-15	3.66656	0.619459	0	27.4181
		2019	B	SN	0-15	4.90058	0	0	61.6298
		2019	B	SN	0-15	2.32816	0.607801	0	26.7196
		2019	C	IM	0-15	4.70595	0	0	73.9795
		2019	C	IM	0-15	3.54789	1.27909	0	111.974
		2019	C	IM	0-15	3.37227	1.25543	0	58.4135
		2019	C	IM	0-15	8.94394	1.52948	0.0702056	142.09
		2019	C	IM	0-15	3.26639	0	0	55.3559
		2019	C	IM	0-15	3.43694	0.551694	0	53.2745
		2019	C	IM	0-15	4.26365	5.14933	0.317622	94.3852
		2019	C	IM	0-15	6.22451	1.29549	0	96.3054
		2019	C	IM	0-15	5.77926	2.42046	0	16.9584
		2019	F	IM	0-15	3.59882	0.983342	0.00919011	69.031
		2019	F	IM	0-15	4.06341	1.72251	0	74.099
		2019	F	IM	0-15	5.1298	1.01365	0.0994707	67.232
		2019	F	IM	0-15	6.74219	1.35586	0	60.8998
		2019	F	IM	0-15	6.18977	0.79704	0	78.8156
		2019	F	IM	0-15	5.89429	4.82467	0	70.1898
		2019	F	IM	0-15	NA	2.1468	0	106.464
		2019	F	IM	0-15	4.0432	0.233367	0	57.9712
		2019	F	IM	0-15	22.2468	3.58091	0	92.8672
		2019	G	SN	0-15	2.16757	1.33304	0.361577	39.7215
		2019	G	SN	0-15	1.74173	0.799962	0	37.1487
		2019	G	SN	0-15	2.07198	1.56395	0	29.394
		2019	G	SN	0-15	NA	5.96831	0	199.197
		2019	G	SN	0-15	2.15882	0.492803	0	25.0702
		2019	G	SN	0-15	10.8433	5.78999	0	99.3331
		2019	G	SN	0-15	3.07971	2.03914	0	30.8693
		2019	G	SN	0-15	3.98577	2.15064	0	48.3527
		2019	G	SN	0-15	7.73233	1.07315	0	83.7557
		2019	K	SN	0-15	20.2183	6.77526	2.31946	97.2635
		2019	K	SN	0-15	22.6347	0	2.83395	135.767
		2019	K	SN	0-15	17.1456	0	4.5419	143.058
		2019	K	SN	0-15	24.466	10.9683	8.90191	126.708
		2019	K	SN	0-15	15.4386	0	3.8206	135.828
		2019	K	SN	0-15	17.5706	4.79814	0	96.8883
		2019	K	SN	0-15	13.8143	6.56047	0.551011	202.059
		2019	K	SN	0-15	13.3846	7.96532	0.00585255	149.582
		2019	K	SN	0-15	9.76816	9.00354	4.39075	102.017
		2019	M	SN	0-15	5.39964	1.47075	0	82.727
		2019	M	SN	0-15	12.4693	4.54424	0	99.3264
		2019	M	SN	0-15	10.4947	6.30214	0.598374	99.6355
		2019	M	SN	0-15	11.4372	5.38367	0.299093	100.75
		2019	M	SN	0-15	7.86408	0	0	105.348
		2019	M	SN	0-15	5.7227	1.27431	0	93.1847
		2019	M	SN	0-15	10.3794	2.35711	0	99.0088
		2019	M	SN	0-15	6.22342	6.88759	3.16525	102.615
		2019	M	SN	0-15	9.60057	2.44882	0.0531197	106.042
		2019	N	IM	0-15	15.131	3.68149	0.101435	97.0411
		2019	N	IM	0-15	13.4409	5.28382	0.00564511	100.623
		2019	N	IM	0-15	20.3185	4.86332	0.133424	69.9473
		2019	N	IM	0-15	11.4134	4.36848	0.282891	107.075
		2019	N	IM	0-15	14.2054	3.62499	0.390878	101.23
		2019	N	IM	0-15	10.6581	8.25535	0.0891054	104.728
		2019	N	IM	0-15	16.1348	2.18449	0.0179056	89.3038
		2019	N	IM	0-15	15.143	6.321	0.0891957	94.588
		2019	N	IM	0-15	16.7147	6.48706	0.115944	91.2808
		Pasture	Elevation
	Data 3	A	10.6758
		B	9.98641
		C	10.4683
		F	8.93151
		G	9.47439
		K	8.20498
		M	8.0302
		N	7.98581

## Sheet: Figure 1B
Figure 1B
		Ditch	Pasture_Type	Upstream_PastureType	Month	Year	TP (mg/L)	Ortho-P (mg/L)	NH4 (mg/L)	NO3 (mg/L)	TN (mg/L)
	Data 1	SW2	SN	SN	10	2003	0.285	0.056	NA	NA	NA
		SW2	SN	SN	11	2003	0.185	0.038	NA	NA	NA
		SW2	SN	SN	12	2003	0.087	0.02	NA	NA	NA
		SW2	SN	SN	1	2004	0.421	0.049	NA	NA	NA
		SW2	SN	SN	2	2004	0.179	0.033	NA	NA	NA
		SW2	SN	SN	3	2004	0.561	0.354	NA	NA	NA
		SW2	SN	SN	4	2004	0.108	0.027	NA	NA	NA
		SW2	SN	SN	5	2004	0.07	0.021	NA	NA	NA
		SW2	SN	SN	6	2004	0.054	0.02	NA	NA	NA
		SW2	SN	SN	7	2004	0.265	0.259	NA	NA	NA
		SW2	SN	SN	8	2004	0.399	0.387	NA	NA	NA
		SW2	SN	SN	9	2004	0.361	0.325	NA	NA	NA
		SW2	SN	SN	10	2004	0.135	0.134	NA	NA	NA
		SW2	SN	SN	11	2004	0.052	0.02	NA	NA	NA
		SW2	SN	SN	12	2004	0.029	-0.23	NA	NA	NA
		SW2	SN	SN	1	2005	0.036	0.019	NA	NA	NA
		SW2	SN	SN	2	2005	0.036	0.019	NA	NA	NA
		SW2	SN	SN	3	2005	0.375	0.357	NA	NA	NA
		SW2	SN	SN	4	2005	0.127	0.063	NA	NA	NA
		SW2	SN	SN	5	2005	0.058	0.025	NA	NA	NA
		SW2	SN	SN	6	2005	0.134	0.126	NA	NA	NA
		SW2	SN	SN	7	2005	0.143	0.117	NA	NA	NA
		SW2	SN	SN	8	2005	0.118	0.117	NA	NA	NA
		SW2	SN	SN	9	2005	0.034	0.04	NA	NA	NA
		SW2	SN	SN	10	2005	0.193	0.2	NA	NA	NA
		SW2	SN	SN	11	2005	0.123	0.118	NA	NA	NA
		SW2	SN	SN	12	2005	0.036	0.037	NA	NA	NA
		SW2	SN	SN	1	2006	0.041	0.021	NA	NA	NA
		SW2	SN	SN	2	2006	2.442	2.652	NA	NA	NA
		SW2	SN	SN	3	2006	0.136	0.121	NA	NA	NA
		SW2	SN	SN	4	2006	0.138	0.094	NA	NA	NA
		SW2	SN	SN	5	2006	0.581	0.549	NA	NA	NA
		SW2	SN	SN	6	2006	0.648	0.616	NA	NA	NA
		SW2	SN	SN	7	2006	1.236	0.945	NA	NA	NA
		SW2	SN	SN	8	2006	0.506	0.142	NA	NA	NA
		SW2	SN	SN	9	2006	0.416	0.381	NA	NA	NA
		SW2	SN	SN	10	2006	1.578	0.125	0.0649259	NA	NA
		SW2	SN	SN	11	2006	0.071	0.023	0	NA	NA
		SW2	SN	SN	12	2006	0.089	0.063	0	NA	NA
		SW2	SN	SN	1	2007	0.056	0.029	0	NA	NA
		SW2	SN	SN	2	2007	0.205	0.133	0.093	NA	NA
		SW2	SN	SN	3	2007	0.129	0.073	0	NA	NA
		SW2	SN	SN	4	2007	0.19	0.066	0.042	NA	NA
		SW2	SN	SN	5	2007	0.083	0.022	0.085	NA	NA
		SW2	SN	SN	6	2007	0.293	0.027	0.306	NA	NA
		SW2	SN	SN	7	2007	0.113	0.092	0.196	NA	NA
		SW2	SN	SN	8	2007	0.07	0.051	0.0924242	NA	NA
		SW2	SN	SN	9	2007	0.062	0.049	0.635	NA	NA
		SW2	SN	SN	10	2007	0.092	0.03	0.052	NA	NA
		SW2	SN	SN	11	2007	0.026	0.019	0.034	NA	NA
		SW2	SN	SN	12	2007	0.029	0.013	0.02	NA	NA
		SW2	SN	SN	1	2008	0.039	0.016	0	NA	NA
		SW2	SN	SN	2	2008	0.021	0.011	0.00942029	NA	NA
		SW2	SN	SN	3	2008	0.031	0.017	0.0625	NA	NA
		SW2	SN	SN	4	2008	NA	NA	NA	NA	NA
		SW2	SN	SN	5	2008	0.099	0.048	0.15625	NA	NA
		SW2	SN	SN	6	2008	NA	NA	NA	NA	NA
		SW2	SN	SN	7	2008	0.305	0.29	0.333333	NA	NA
		SW2	SN	SN	8	2008	0.589	0.455	0.358	NA	NA
		SW2	SN	SN	9	2008	0.276	0.137	0.510615	NA	NA
		SW2	SN	SN	10	2008	0.159	0.157	0.359302	1.694	1.691
		SW2	SN	SN	11	2008	0.01	0.008	0.061	-0.904997	4.40495
		SW2	SN	SN	12	2008	0.033	0.015	0.482	-1.446	3.37
		SW2	SN	SN	1	2009	0.035	0.016	NA	0.54	9.51
		SW2	SN	SN	2	2009	0.048	0.013	0.314	1.367	6.705
		SW2	SN	SN	3	2009	0.199	0.051	0.862	1.699	2.058
		SW2	SN	SN	4	2009	0.331	0.011	0.066	4.238	5.187
		SW2	SN	SN	5	2009	0.145	0.107	0.107	1.535	3.903
		SW2	SN	SN	6	2009	0.316	0.214	0.214	3.26167	3.234
		SW2	SN	SN	7	2009	0.219	0.048	0.046	2.394	2.375
		SW2	SN	SN	8	2009	0.071	0.048	0.097	1.799	1.793
		SW2	SN	SN	9	2009	0.164	0.056	0	2.661	2.661
		SW2	SN	SN	10	2009	0.363	0.079	0.179	3.19625	3.225
		SW2	SN	SN	11	2009	0.449	0.228	0.142	3.061	3.07
		SW2	SN	SN	12	2009	0.77	0.595	0.11	2.186	2.232
		SW2	SN	SN	1	2010	0.527	0.404	0.116	1.963	2.035
		SW2	SN	SN	2	2010	0.227	0.075	0.068	0.986578	1.026
		SW2	SN	SN	3	2010	0.331	0.121	0.0603027	2.39246	2.408
		SW2	SN	SN	4	2010	0.209	0.165	0.112	2.01144	2.499
		SW2	SN	SN	5	2010	0.203	0.064	0.057	2.39949	2.417
		SW2	SN	SN	6	2010	0.094	0.051	0.085	2.339	2.391
		SW2	SN	SN	7	2010	0.08	0.032	0.0873138	2.488	2.508
		SW2	SN	SN	8	2010	0.099	0.107	0.077	1.73037	1.87
		SW2	SN	SN	9	2010	0.193	0.058	0.105	2.24073	2.262
		SW2	SN	SN	10	2010	0.133	0.025	0.041	2.68364	2.727
		SW2	SN	SN	11	2010	0.053	0.042	0.099	2.40074	2.435
		SW2	SN	SN	12	2010	0.044	0.037	0.057	2.62458	2.669
		SW2	SN	SN	1	2011	0.41	0.27	0.105	2.67294	3.016
		SW2	SN	SN	2	2011	0.447	0.172	0.072	3.34854	3.526
		SW2	SN	SN	2	2011	0.21	0.1	0.037	2.67471	2.773
		SW2	SN	SN	3	2011	0.569	0.357	0.105	2.80243	2.911
		SW2	SN	SN	4	2011	0.104	0.027	0.151	1.51123	1.756
		SW2	SN	SN	5	2011	0.154	0.028	0.766	0.0576329	0.457
		SW2	SN	SN	5	2011	0.161	0.029	0.762	0.0845138	0.474
		SW2	SN	SN	6	2011	0.292	0.028	0.552	NA	1.611
		SW2	SN	SN	7	2011	0.087	0.05	0.259	1.126	1.254
		SW2	SN	SN	8	2011	0.842	0.307	0.288	3.34438	3.399
		SW2	SN	SN	9	2011	0.61	0.189	0.629	3.55317	4.18
		SW2	SN	SN	10	2011	0.097	0.064	0.089	1.616	2.924
		SW2	SN	SN	11	2011	0.289	0.024	0.078	1.92765	8.905
		SW2	SN	SN	12	2011	0.136	0.014	0.053	1.125	7.705
		SW2	SN	SN	1	2012	0.207	0.017	0.058	1.57164	10.215
		SW2	SN	SN	2	2012	0.046	0.015	0.061	5.44877	6.459
		SW2	SN	SN	3	2012	0.133	0.017	0.038	1.54249	8.07
		SW2	SN	SN	4	2012	0.127	0.015	0.051	0.798412	0.857
		SW2	SN	SN	5	2012	0.113	0.013	0.159	0.635067	2.815
		SW2	SN	SN	6	2012	0.046	0.004	0.239	1.181	1.418
		SW2	SN	SN	6	2012	0.066	0.003	0.263	0.741602	0.874
		SW2	SN	SN	7	2012	0.349	0.056	0.761	2.832	2.832
		SW2	SN	SN	8	2012	0.199	0.195	NA	NA	NA
		SW2	SN	SN	9	2012	NA	NA	NA	NA	NA
		SW2	SN	SN	10	2012	NA	NA	NA	NA	NA
		SW2	SN	SN	12	2012	NA	NA	NA	NA	NA
		SW2	SN	SN	1	2013	NA	NA	NA	NA	NA
		SW2	SN	SN	2	2013	0.048	0.013	0.314	1.367	6.705
		SW2	SN	SN	3	2013	0.046	0.015	0.061	5.44877	6.459
		SW2	SN	SN	4	2013	0.331	0.011	0.066	4.238	5.187
		SW2	SN	SN	5	2013	0.154	0.026	0.766	0.0576329	0.457
		SW2	SN	SN	6	2013	0.316	0.214	0.214	3.26167	3.234
		SW2	SN	SN	7	2013	0.08	0.032	0.0873138	2.488	2.508
		SW2	SN	SN	8	2013	0.426	0.299	0.072	1.489	1.489
		SW2	SN	SN	9	2013	0.122	0.098	0.144	3.55716	3.619
		SW2	SN	SN	10	2013	0.148	0.101	0.116	1.64752	1.636
		SW2	SN	SN	12	2013	0.252617	0.197724	0.215114	3.92058	3.903
		SW2	SN	SN	1	2014	0.592762	0.172796	0.229009	0	NA
		SW2	SN	SN	2	2014	0.217	0.137	0.171	3.61364	3.59
		SW2	SN	SN	4	2014	0.217	0.137	0.171	3.61364	3.59
		SW2	SN	SN	4	2014	0.558	0.132	0.202	2.84363	2.821
		SW2	SN	SN	5	2014	0.199	0.195	0.09021	1.90676	1.90058
		SW2	SN	SN	7	2014	0.316	0.214	0.214	3.26167	3.234
		SW2	SN	SN	7	2014	0.054	0.08	0.032	1.398	1.429
		SW2	SN	SN	8	2014	0.021	0.101	0.135	-1.24682	1.44718
		SW2	SN	SN	9	2014	0.148	0.135	0.029	1.0706	1.1436
		SW2	SN	SN	9	2014	0.136	0.18	0.06	0.616	0.684
		SW2	SN	SN	10	2014	0.097	0.042	0.123	0.574	5.052
		SW2	SN	SN	11	2014	0.054	0.05	0.166	-0.879	3.477
		SW2	SN	SN	1	2015	0.01	0.542	0.129	-0.856	4.473
		SW2	SN	SN	2	2015	0.048	-0.019	0.048	-3.268	6.064
		SW2	SN	SN	3	2015	0.037	0.019	-0.028	0	4.936
		SW2	SN	SN	4	2015	0.242	-0.077	0.073	1.49	4.065
		SW2	SN	SN	6	2015	0.127	0.041	0.072	2.713	2.4
		SW2	SN	SN	6	2015	0.369	0.216	0.22	-1.732	2.889
		SW2	SN	SN	7	2015	0.193	0.514	2.658	1.785	1.831
		SW2	SN	SN	8	2015	0.244	0.026	0.139	2.145	2.198
		SW3	SN	SN	11	2003	0.091	0.023	NA	NA	NA
		SW3	SN	SN	12	2003	0.14	0.034	NA	NA	NA
		SW3	SN	SN	1	2004	0.082	0.026	NA	NA	NA
		SW3	SN	SN	2	2004	0.101	0.026	NA	NA	NA
		SW3	SN	SN	3	2004	0.609	0.355	NA	NA	NA
		SW3	SN	SN	4	2004	0.088	0.031	NA	NA	NA
		SW3	SN	SN	5	2004	0.094	0.019	NA	NA	NA
		SW3	SN	SN	6	2004	0.044	0.016	NA	NA	NA
		SW3	SN	SN	7	2004	0.311	0.091	NA	NA	NA
		SW3	SN	SN	8	2004	0.377	0.385	NA	NA	NA
		SW3	SN	SN	9	2004	0.427	0.385	NA	NA	NA
		SW3	SN	SN	10	2004	0.094	0.073	NA	NA	NA
		SW3	SN	SN	11	2004	0.287	0.243	NA	NA	NA
		SW3	SN	SN	12	2004	0.069	0.032	NA	NA	NA
		SW3	SN	SN	1	2005	0.059	0.037	NA	NA	NA
		SW3	SN	SN	2	2005	0.036	0.02	NA	NA	NA
		SW3	SN	SN	3	2005	0.113	0.093	NA	NA	NA
		SW3	SN	SN	4	2005	0.036	0.03	NA	NA	NA
		SW3	SN	SN	5	2005	0.049	0.019	NA	NA	NA
		SW3	SN	SN	6	2005	0.21	0.197	NA	NA	NA
		SW3	SN	SN	7	2005	0.074	0.054	NA	NA	NA
		SW3	SN	SN	8	2005	0.049	0.06	NA	NA	NA
		SW3	SN	SN	9	2005	0.054	0.061	NA	NA	NA
		SW3	SN	SN	10	2005	0.224	0.232	NA	NA	NA
		SW3	SN	SN	11	2005	0.11	0.112	NA	NA	NA
		SW3	SN	SN	12	2005	0.042	0.046	NA	NA	NA
		SW3	SN	SN	1	2006	0.094	0.084	NA	NA	NA
		SW3	SN	SN	2	2006	1.11	1.152	NA	NA	NA
		SW3	SN	SN	3	2006	0.445	0.428	NA	NA	NA
		SW3	SN	SN	4	2006	0.047	0.024	NA	NA	NA
		SW3	SN	SN	5	2006	0.103	0.018	NA	NA	NA
		SW3	SN	SN	6	2006	0.116	0.068	NA	NA	NA
		SW3	SN	SN	7	2006	0.558	0.31	NA	NA	NA
		SW3	SN	SN	8	2006	0.312	0.093	NA	NA	NA
		SW3	SN	SN	9	2006	1.073	0.352	NA	NA	NA
		SW3	SN	SN	10	2006	0.237	0.062	0	NA	NA
		SW3	SN	SN	11	2006	0.11	0.032	0	NA	NA
		SW3	SN	SN	12	2006	0.062	0.032	0	NA	NA
		SW3	SN	SN	1	2007	0.072	0.038	0	NA	NA
		SW3	SN	SN	2	2007	0.05	0.008	0.03	NA	NA
		SW3	SN	SN	3	2007	0.159	0.09	0.077	NA	NA
		SW3	SN	SN	4	2007	0.145	0.039	0.054	NA	NA
		SW3	SN	SN	5	2007	0.094	0.017	0.085	NA	NA
		SW3	SN	SN	6	2007	0.113	0.02	0.061	NA	NA
		SW3	SN	SN	7	2007	0.073	0.068	0.122	NA	NA
		SW3	SN	SN	8	2007	0.066	0.06	0.0712121	NA	NA
		SW3	SN	SN	9	2007	0.102	0.048	0.049	NA	NA
		SW3	SN	SN	10	2007	0.219	0.154	0.226	NA	NA
		SW3	SN	SN	11	2007	0.134	0.061	0.211	NA	NA
		SW3	SN	SN	12	2007	0.16	0.096	0.036	NA	NA
		SW3	SN	SN	1	2008	0.044	0.015	0.0339695	NA	NA
		SW3	SN	SN	2	2008	0.049	0.02	0	NA	NA
		SW3	SN	SN	3	2008	0.142	0.066	0.1	NA	NA
		SW3	SN	SN	4	2008	0.136	0.134	0.225	NA	NA
		SW3	SN	SN	5	2008	0.108	0.077	0.28125	NA	NA
		SW3	SN	SN	6	2008	0.087	0.056	0	NA	NA
		SW3	SN	SN	7	2008	0.255	0.083	0.361111	NA	NA
		SW3	SN	SN	8	2008	0.223	0.159	0.274	NA	NA
		SW3	SN	SN	9	2008	0.422	0.365	0.496983	NA	NA
		SW3	SN	SN	10	2008	0.222	0.25	0.328224	1.606	1.602
		SW3	SN	SN	11	2008	0.06	0.04	0.101	0.716553	2.684
		SW3	SN	SN	12	2008	0.055	0.018	0.495	-0.503	2.857
		SW3	SN	SN	1	2009	0.107	0.073	NA	1.35	2.897
		SW3	SN	SN	2	2009	0.088	0.029	0.231	0.123	2.207
		SW3	SN	SN	3	2009	0.278	0.102	0.427	1.42009	1.526
		SW3	SN	SN	4	2009	0.188	0.01	-0.033	1.968	2.218
		SW3	SN	SN	5	2009	0.307	0.107	0.135	1.617	1.598
		SW3	SN	SN	6	2009	0.371	0.388	0.077	2.84363	2.821
		SW3	SN	SN	7	2009	0.138	0.056	0.036	1.992	1.99
		SW3	SN	SN	8	2009	0.156	0.071	0.097	2.084	2.083
		SW3	SN	SN	9	2009	0.378	0.175	0	3.239	3.239
		SW3	SN	SN	10	2009	0.338	0.075	0.152	3.222	3.225
		SW3	SN	SN	11	2009	0.166	0.022	0.069	1.141	1.147
		SW3	SN	SN	12	2009	0.112	0.029	0.007	1.175	1.18
		SW3	SN	SN	1	2010	0.137	0.137	0.071	1.478	1.546
		SW3	SN	SN	2	2010	0.185	0.082	0.002	0.968861	0.997
		SW3	SN	SN	3	2010	0.586	0.227	0.0950873	3.5858	3.608
		SW3	SN	SN	4	2010	0.265	0.16	0.068	2.04488	2.069
		SW3	SN	SN	5	2010	0.486	0.37	0.127	3.40968	3.432
		SW3	SN	SN	6	2010	0.667	0.401	0.501	6.16688	6.264
		SW3	SN	SN	7	2010	0.154	0.113	0.255937	2.0485	2.104
		SW3	SN	SN	8	2010	0.336	0.081	0.081	3.32	3.32
		SW3	SN	SN	9	2010	0.124	0.082	0.151	2.5523	2.639
		SW3	SN	SN	10	2010	0.294	0.076	0.047	2.47473	2.553
		SW3	SN	SN	11	2010	0.05	0.021	0.026	0.967333	0.991
		SW3	SN	SN	12	2010	0.154	0.076	0.008	1.03598	1.068
		SW3	SN	SN	1	2011	1.296	1.084	0.225	2.25941	2.764
		SW3	SN	SN	2	2011	0.306	0.24	0.044	1.046	1.046
		SW3	SN	SN	3	2011	0.24	0.032	0.102	1.60496	1.689
		SW3	SN	SN	4	2011	0.399	0.307	0.478	2.33648	2.572
		SW3	SN	SN	5	2011	0.265	0.034	0.16	0.719416	0.819
		SW3	SN	SN	6	2011	0.388	0.01	0.105	NA	2.596
		SW3	SN	SN	7	2011	0.092	0.035	0.176	1.06093	1.052
		SW3	SN	SN	8	2011	0.306	0.293	0.081	2.21723	2.212
		SW3	SN	SN	9	2011	0.137	0.105	0.214	2.05481	2.524
		SW3	SN	SN	10	2011	0.158	0.1	0.089	1.772	2.007
		SW3	SN	SN	11	2011	0.095	0.047	0.087	-0.966102	2.848
		SW3	SN	SN	12	2011	0.062	0.037	0.043	-1.346	3.574
		SW3	SN	SN	1	2012	0.199	0.027	0.048	0.702647	8.83
		SW3	SN	SN	2	2012	0.092	0.045	0.073	2.60438	3.223
		SW3	SN	SN	3	2012	0.201	0.055	0.053	1.50617	4.302
		SW3	SN	SN	3	2012	0.91	0.081	0.192	4.24803	6.624
		SW3	SN	SN	4	2012	0.254	0.069	0.112	1.70429	1.821
		SW3	SN	SN	4	2012	0.257	0.07	0.137	2.12194	2.229
		SW3	SN	SN	5	2012	0.067	0.014	0.075	1.16516	1.192
		SW3	SN	SN	5	2012	0.093	0.013	0.075	2.15106	2.181
		SW3	SN	SN	6	2012	0.075	0.022	0.077	0.465371	0.492
		SW3	SN	SN	7	2012	0.343	0.046	0.085	1.923	1.976
		SW3	SN	SN	7	2012	0.091	0.041	0.081	1.487	1.58
		SW3	SN	SN	8	2012	0.192	0.183	NA	NA	NA
		SW3	SN	SN	8	2012	NA	NA	NA	NA	NA
		SW3	SN	SN	9	2012	NA	NA	NA	NA	NA
		SW3	SN	SN	9	2012	NA	NA	NA	NA	NA
		SW3	SN	SN	10	2012	NA	NA	NA	NA	NA
		SW3	SN	SN	10	2012	NA	NA	NA	NA	NA
		SW3	SN	SN	12	2012	NA	NA	NA	NA	NA
		SW3	SN	SN	12	2012	NA	NA	NA	NA	NA
		SW3	SN	SN	1	2013	NA	NA	NA	NA	NA
		SW3	SN	SN	1	2013	NA	NA	NA	NA	NA
		SW3	SN	SN	2	2013	0.064	0.012	0.265	1.414	6.762
		SW3	SN	SN	2	2013	NA	NA	NA	NA	NA
		SW3	SN	SN	3	2013	0.092	0.045	0.073	2.60438	3.223
		SW3	SN	SN	3	2013	0.335	0.063	0.128	2.601	2.601
		SW3	SN	SN	4	2013	0.188	0.01	-0.033	1.968	2.218
		SW3	SN	SN	4	2013	NA	NA	NA	NA	NA
		SW3	SN	SN	5	2013	0.161	0.03	0.762	0.0845138	0.474
		SW3	SN	SN	5	2013	NA	NA	NA	NA	NA
		SW3	SN	SN	6	2013	0.257	0.221	0.136	2.83961	2.819
		SW3	SN	SN	6	2013	0.371	0.388	0.077	2.84363	2.821
		SW3	SN	SN	7	2013	0.08	0.032	0.0535892	2.224	2.241
		SW3	SN	SN	7	2013	0.154	0.113	0.255937	2.0485	2.104
		SW3	SN	SN	8	2013	0.306	0.293	0.081	11.789	11.875
		SW3	SN	SN	8	2013	0.505	0.068	0.157	1.26414	1.279
		SW3	SN	SN	9	2013	0.137	0.105	0.214	-0.0911281	-0.001
		SW3	SN	SN	9	2013	0.569	0.041	0.138	0.196232	0.566
		SW3	SN	SN	10	2013	0.158	0.1	0.089	2.76656	2.751
		SW3	SN	SN	10	2013	0.465	0.021	0.099	2.21266	2.187
		SW3	SN	SN	12	2013	0.247861	0.196686	0.215693	NA	NA
		SW3	SN	SN	12	2013	0.243105	0.195647	0.216272	NA	NA
		SW3	SN	SN	1	2014	0.62306	0.171758	0.229588	NA	NA
		SW3	SN	SN	1	2014	0.653357	0.170719	0.230167	NA	NA
		SW3	SN	SN	2	2014	0.174	0.136	0.243	1.93844	3.444
		SW3	SN	SN	2	2014	0.247	0.106	0.122	3.26167	3.234
		SW3	SN	SN	4	2014	NA	NA	NA	NA	NA
		SW3	SN	SN	4	2014	NA	NA	NA	NA	NA
		SW3	SN	SN	4	2014	0.174	0.136	0.243	1.93844	3.444
		SW3	SN	SN	4	2014	0.247	0.106	0.122	3.26167	3.234
		SW3	SN	SN	5	2014	0.192	0.183	0.04968	1.96397	1.95676
		SW3	SN	SN	5	2014	NA	NA	NA	NA	NA
		SW3	SN	SN	7	2014	0.257	0.221	0.136	2.83961	2.819
		SW3	SN	SN	7	2014	0.371	0.388	0.077	2.84363	2.821
		SW3	SN	SN	7	2014	0.289	0.168	0	1.283	1.533
		SW3	SN	SN	7	2014	NA	NA	NA	NA	NA
		SW3	SN	SN	8	2014	0.045	0.062	0.17	-1.49526	0.54874
		SW3	SN	SN	8	2014	0.04	0.082	0.145	-1.60908	0.45892
		SW3	SN	SN	9	2014	0.134	0.161	0.038	0.986516	1.08252
		SW3	SN	SN	10	2014	0.112	0.033	0.108	0.461	3.5
		SW3	SN	SN	10	2014	0.102	0.032	0.074	0.376	3.288
		SW3	SN	SN	11	2014	0.072	0.047	0.651	-0.215	2.199
		SW3	SN	SN	11	2014	0.128	0.083	0.674	-0.704	2.18
		SW3	SN	SN	1	2015	0.042	0.007	0.17	2.311	5.848
		SW3	SN	SN	1	2015	0.062	0.036	-0.178	2.146	5.494
		SW3	SN	SN	2	2015	0.075	-0.031	0.093	-4.001	4.515
		SW3	SN	SN	2	2015	0.081	-0.035	-0.027	-4.194	4.65
		SW3	SN	SN	3	2015	0.06	0.031	-0.045	0	4.706
		SW3	SN	SN	3	2015	0.062	0.035	0.041	0	5.074
		SW3	SN	SN	4	2015	0.255	0.024	0.455	2.437	2.361
		SW3	SN	SN	4	2015	0.274	0.017	0.496	2.545	2.495
		SW3	SN	SN	6	2015	0.052	0.019	0.004	2.023	1.804
		SW3	SN	SN	6	2015	0.047	0.012	0.617	2.156	1.965
		SW3	SN	SN	6	2015	0.295	0.286	0.184	2.42	2.257
		SW3	SN	SN	6	2015	0.304	0.323	0.146	2.157	2.268
		SW3	SN	SN	7	2015	0.07	0.222	0.074	0.187	2.083
		SW3	SN	SN	7	2015	0.06	0.247	0.057	0.216	1.927
		SW3	SN	SN	8	2015	0.176	0.027	0.061	1.509	1.577
		SW3	SN	SN	8	2015	0.167	0.017	0.046	1.431	1.51
		SW8	SN	SN	10	2003	0.093	0.032	NA	NA	NA
		SW8	SN	SN	11	2003	0.052	0.028	NA	NA	NA
		SW8	SN	SN	12	2003	0.071	0.033	NA	NA	NA
		SW8	SN	SN	1	2004	0.057	0.05	NA	NA	NA
		SW8	SN	SN	2	2004	0.082	0.046	NA	NA	NA
		SW8	SN	SN	3	2004	0.15	0.053	NA	NA	NA
		SW8	SN	SN	4	2004	0.31	0.084	NA	NA	NA
		SW8	SN	SN	5	2004	NA	NA	NA	NA	NA
		SW8	SN	SN	6	2004	NA	NA	NA	NA	NA
		SW8	SN	SN	7	2004	NA	NA	NA	NA	NA
		SW8	SN	SN	8	2004	0.147	0.096	NA	NA	NA
		SW8	SN	SN	9	2004	0.056	0.032	NA	NA	NA
		SW8	SN	SN	10	2004	0.041	0.028	NA	NA	NA
		SW8	SN	SN	11	2004	0.055	0.042	NA	NA	NA
		SW8	SN	SN	12	2004	0.026	0.011	NA	NA	NA
		SW8	SN	SN	1	2005	0.091	0.065	NA	NA	NA
		SW8	SN	SN	2	2005	0.158	0.136	NA	NA	NA
		SW8	SN	SN	3	2005	0.076	0.056	NA	NA	NA
		SW8	SN	SN	4	2005	0.096	0.057	NA	NA	NA
		SW8	SN	SN	5	2005	0.115	0.052	NA	NA	NA
		SW8	SN	SN	6	2005	0.057	0.052	NA	NA	NA
		SW8	SN	SN	7	2005	0.007	0.028	NA	NA	NA
		SW8	SN	SN	8	2005	-0.007	0.022	NA	NA	NA
		SW8	SN	SN	9	2005	0.025	0.032	NA	NA	NA
		SW8	SN	SN	10	2005	0.034	0.02	NA	NA	NA
		SW8	SN	SN	11	2005	0.008	0.025	NA	NA	NA
		SW8	SN	SN	12	2005	0.026	0.037	NA	NA	NA
		SW8	SN	SN	1	2006	0.04	0.045	NA	NA	NA
		SW8	SN	SN	2	2006	0.035	0.037	NA	NA	NA
		SW8	SN	SN	3	2006	0.048	0.043	NA	NA	NA
		SW8	SN	SN	4	2006	NA	NA	NA	NA	NA
		SW8	SN	SN	5	2006	NA	NA	NA	NA	NA
		SW8	SN	SN	6	2006	NA	NA	NA	NA	NA
		SW8	SN	SN	7	2006	0.42	0.037	NA	NA	NA
		SW8	SN	SN	8	2006	1.97	0.12	NA	NA	NA
		SW8	SN	SN	9	2006	0.084	0.056	NA	NA	NA
		SW8	SN	SN	10	2006	0.059	0.055	NA	NA	NA
		SW8	SN	SN	11	2006	0.049	0.0523	NA	NA	NA
		SW8	SN	SN	12	2006	NA	NA	NA	NA	NA
		SW8	SN	SN	1	2007	0.29	0.02	0.003	NA	NA
		SW8	SN	SN	2	2007	NA	NA	NA	NA	NA
		SW8	SN	SN	3	2007	NA	NA	NA	NA	NA
		SW8	SN	SN	4	2007	NA	NA	NA	NA	NA
		SW8	SN	SN	5	2007	0.049	0.02	0.072	NA	NA
		SW8	SN	SN	6	2007	0.075	0.019	0.741	NA	NA
		SW8	SN	SN	7	2007	0.059	0.007	0.42	NA	NA
		SW8	SN	SN	8	2007	0.04	0.016	0.0287879	NA	NA
		SW8	SN	SN	9	2007	0.083	0.017	0.034	NA	NA
		SW8	SN	SN	10	2007	NA	NA	NA	NA	NA
		SW8	SN	SN	11	2007	NA	NA	NA	NA	NA
		SW8	SN	SN	12	2007	NA	NA	NA	NA	NA
		SW8	SN	SN	1	2008	NA	NA	NA	NA	NA
		SW8	SN	SN	2	2008	0.305	0.228	0	NA	NA
		SW8	SN	SN	3	2008	0.325	0.317	0.075	NA	NA
		SW8	SN	SN	4	2008	0.222	0.155	0.125	NA	NA
		SW8	SN	SN	5	2008	NA	NA	NA	NA	NA
		SW8	SN	SN	6	2008	0.445	0.414	0.25	NA	NA
		SW8	SN	SN	7	2008	0.057	0.015	0.166667	NA	NA
		SW8	SN	SN	8	2008	0.221	0.156	0.204	NA	NA
		SW8	SN	SN	9	2008	0.176	0.116	0.197095	NA	NA
		SW8	SN	SN	10	2008	0.139	0.185	0.22463	1.163	1.138
		SW8	SN	SN	11	2008	0.059	0.055	0.048	1.58708	1.592
		SW8	SN	SN	12	2008	0.137	0.051	0.195	1.629	1.629
		SW8	SN	SN	1	2009	0.053	0.04	NA	2.081	2.102
		SW8	SN	SN	2	2009	0.105	0.052	0.307	2.15306	2.224
		SW8	SN	SN	3	2009	0.273	0.044	0.718	3.03508	3.314
		SW8	SN	SN	4	2009	NA	NA	NA	NA	NA
		SW8	SN	SN	5	2009	0.242	0.127	0.348	1.704	1.678
		SW8	SN	SN	7	2009	0.125	0.037	-0.092	2.21266	2.187
		SW8	SN	SN	7	2009	0.044	0.032	0.026	1.592	1.571
		SW8	SN	SN	8	2009	0.075	0.038	0.045	1.981	1.975
		SW8	SN	SN	9	2009	0.051	0.033	0	2.367	2.367
		SW8	SN	SN	10	2009	0.033	0.045	0.118	2.81707	2.833
		SW8	SN	SN	11	2009	0.268	0.062	0.304	5.388	5.408
		SW8	SN	SN	12	2009	0.16	0.024	0.019	1.592	1.599
		SW8	SN	SN	1	2010	0.061	0.03	0.088	1.337	1.406
		SW8	SN	SN	2	2010	0.07	0.051	0.044	2.17296	2.252
		SW8	SN	SN	3	2010	0.11	0.076	0.077695	2.384	2.402
		SW8	SN	SN	4	2010	0.103	0.052	0.089	2.56028	2.58
		SW8	SN	SN	5	2010	0.158	0.052	0.055	2.29486	2.322
		SW8	SN	SN	6	2010	0.131	0.038	0.032	2.19288	2.29
		SW8	SN	SN	7	2010	0.291	0.023	0.0704515	3.38	3.394
		SW8	SN	SN	8	2010	0.096	0.016	0.013	1.75194	1.785
		SW8	SN	SN	9	2010	0.163	0.026	0.092	2.1272	2.17
		SW8	SN	SN	10	2010	0.063	0.02	0.049	1.65775	1.715
		SW8	SN	SN	11	2010	0.092	0.025	0.109	2.15714	2.297
		SW8	SN	SN	12	2010	0.308	0.033	0.163	5.13444	5.316
		SW8	SN	SN	1	2011	0.878	0.511	0.133	2.69303	2.89
		SW8	SN	SN	2	2011	2.088	2.004	0.075	2.61203	2.649
		SW8	SN	SN	3	2011	0.913	0.593	0.164	3.79514	3.867
		SW8	SN	SN	4	2011	0.274	0.177	0.156	2.08915	2.208
		SW8	SN	SN	5	2011	NA	NA	NA	NA	NA
		SW8	SN	SN	6	2011	NA	NA	NA	NA	NA
		SW8	SN	SN	7	2011	0.178	0.006	0.13	1.69493	1.685
		SW8	SN	SN	8	2011	0.254	0.038	0.156	3.377	3.371
		SW8	SN	SN	9	2011	0.443	0.035	0.237	3.32311	3.299
		SW8	SN	SN	10	2011	0.157	0.037	0.1	2.15258	2.166
		SW8	SN	SN	11	2011	0.139	0.057	0.085	1.74066	1.758
		SW8	SN	SN	12	2011	0.126	0.046	0.035	2.159	2.177
		SW8	SN	SN	1	2012	NA	NA	NA	NA	NA
		SW8	SN	SN	2	2012	NA	NA	NA	NA	NA
		SW8	SN	SN	3	2012	NA	NA	NA	NA	NA
		SW8	SN	SN	4	2012	NA	NA	NA	NA	NA
		SW8	SN	SN	5	2012	NA	NA	NA	NA	NA
		SW8	SN	SN	6	2012	0.374	0.226	0.062	2.06734	2.18
		SW8	SN	SN	7	2012	NA	NA	NA	NA	NA
		SW8	SN	SN	8	2012	0.124	0.062	NA	NA	NA
		SW8	SN	SN	9	2012	NA	NA	NA	NA	NA
		SW8	SN	SN	10	2012	NA	NA	NA	NA	NA
		SW8	SN	SN	12	2012	NA	NA	NA	NA	NA
		SW8	SN	SN	1	2013	NA	NA	NA	NA	NA
		SW8	SN	SN	2	2013	0.105	0.052	0.307	2.15306	2.224
		SW8	SN	SN	3	2013	0.156	0.095	0.079	1.26414	1.279
		SW8	SN	SN	4	2013	0.515	0.038	0.064	1.26414	1.279
		SW8	SN	SN	5	2013	0.346	0.018	0.407	0.196232	0.566
		SW8	SN	SN	6	2013	0.125	0.037	-0.092	2.21266	2.187
		SW8	SN	SN	7	2013	NA	NA	NA	NA	NA
		SW8	SN	SN	8	2013	0.279	0.022	0.139	0.264048	0.251
		SW8	SN	SN	9	2013	0.131	0.031	0.105	-0.319266	-0.354
		SW8	SN	SN	10	2013	0.157	0.037	0.1	NA	NA
		SW8	SN	SN	12	2013	0.219326	0.190454	0.219167	NA	NA
		SW8	SN	SN	1	2014	NA	NA	NA	NA	NA
		SW8	SN	SN	2	2014	NA	NA	NA	NA	NA
		SW8	SN	SN	4	2014	NA	NA	NA	NA	NA
		SW8	SN	SN	4	2014	NA	NA	NA	NA	NA
		SW8	SN	SN	5	2014	0.124	0.062	0.0414	2.09968	2.0935
		SW8	SN	SN	7	2014	0.125	0.037	-0.092	2.21266	2.187
		SW8	SN	SN	7	2014	0.287	0.244	0	1.053	1.119
		SW8	SN	SN	8	2014	0.09	0.097	0.066	2.1707	2.1547
		SW8	SN	SN	9	2014	0.055	0.071	0.085	1.01422	1.02822
		SW8	SN	SN	10	2014	0.09	0.054	0.034	0.9	2.71
		SW8	SN	SN	11	2014	0.037	0.108	0.238	1.394	1.364
		SW8	SN	SN	1	2015	0.059	-0.002	-0.355	2.079	2.102
		SW8	SN	SN	3	2015	0.345	0.048	-0.036	0	2.775
		SW8	SN	SN	4	2015	0.207	0.127	0.041	2.5	2.461
		SW8	SN	SN	6	2015	0.062	0.007	0.083	2.93	2.611
		SW8	SN	SN	6	2015	0.308	0.261	0.565	2.848	2.722
		SW8	SN	SN	7	2015	0.093	0.067	0.035	1.484	1.479
		SW8	SN	SN	8	2015	0.11	-0.083	-0.025	1.756	1.756
		SW7	SN	IM	10	2003	0.081	0.026	NA	NA	NA
		SW7	SN	IM	11	2003	0.096	0.028	NA	NA	NA
		SW7	SN	IM	12	2003	0.064	0.022	NA	NA	NA
		SW7	SN	IM	1	2004	0.062	0.022	NA	NA	NA
		SW7	SN	IM	2	2004	0.063	0.014	NA	NA	NA
		SW7	SN	IM	3	2004	0.049	0.018	NA	NA	NA
		SW7	SN	IM	4	2004	0.129	0.024	NA	NA	NA
		SW7	SN	IM	5	2004	NA	NA	NA	NA	NA
		SW7	SN	IM	6	2004	NA	NA	NA	NA	NA
		SW7	SN	IM	7	2004	NA	NA	NA	NA	NA
		SW7	SN	IM	8	2004	0.119	0.061	NA	NA	NA
		SW7	SN	IM	9	2004	0.14	0.114	NA	NA	NA
		SW7	SN	IM	10	2004	0.046	0.022	NA	NA	NA
		SW7	SN	IM	11	2004	0.054	0.022	NA	NA	NA
		SW7	SN	IM	12	2004	0.059	0.003	NA	NA	NA
		SW7	SN	IM	1	2005	0.079	0.036	NA	NA	NA
		SW7	SN	IM	2	2005	NA	NA	NA	NA	NA
		SW7	SN	IM	3	2005	0.122	0.07	NA	NA	NA
		SW7	SN	IM	4	2005	0.248	0.047	NA	NA	NA
		SW7	SN	IM	5	2005	NA	NA	NA	NA	NA
		SW7	SN	IM	6	2005	0.176	0.05	NA	NA	NA
		SW7	SN	IM	7	2005	0.074	0.027	NA	NA	NA
		SW7	SN	IM	8	2005	0.017	0.011	NA	NA	NA
		SW7	SN	IM	9	2005	0.042	0.02	NA	NA	NA
		SW7	SN	IM	10	2005	0.06	0.04	NA	NA	NA
		SW7	SN	IM	11	2005	0.01	0.027	NA	NA	NA
		SW7	SN	IM	12	2005	0.027	0.027	NA	NA	NA
		SW7	SN	IM	1	2006	0.058	0.025	NA	NA	NA
		SW7	SN	IM	2	2006	0.057	0.024	NA	NA	NA
		SW7	SN	IM	3	2006	0.054	0.018	NA	NA	NA
		SW7	SN	IM	4	2006	NA	NA	NA	NA	NA
		SW7	SN	IM	5	2006	NA	NA	NA	NA	NA
		SW7	SN	IM	6	2006	NA	NA	NA	NA	NA
		SW7	SN	IM	7	2006	0.169	0.055	NA	NA	NA
		SW7	SN	IM	8	2006	NA	NA	NA	NA	NA
		SW7	SN	IM	9	2006	0.329	0.052	NA	NA	NA
		SW7	SN	IM	10	2006	0.127	0.034	0	NA	NA
		SW7	SN	IM	11	2006	0.31	0.031	0.006	NA	NA
		SW7	SN	IM	12	2006	0.124	0.038	0.299464	NA	NA
		SW7	SN	IM	1	2007	NA	NA	NA	NA	NA
		SW7	SN	IM	2	2007	NA	NA	NA	NA	NA
		SW7	SN	IM	3	2007	NA	NA	NA	NA	NA
		SW7	SN	IM	4	2007	NA	NA	NA	NA	NA
		SW7	SN	IM	5	2007	NA	NA	NA	NA	NA
		SW7	SN	IM	6	2007	NA	NA	NA	NA	NA
		SW7	SN	IM	7	2007	NA	NA	NA	NA	NA
		SW7	SN	IM	8	2007	NA	NA	NA	NA	NA
		SW7	SN	IM	9	2007	NA	NA	NA	NA	NA
		SW7	SN	IM	10	2007	NA	NA	NA	NA	NA
		SW7	SN	IM	11	2007	NA	NA	NA	NA	NA
		SW7	SN	IM	12	2007	NA	NA	NA	NA	NA
		SW7	SN	IM	1	2008	NA	NA	NA	NA	NA
		SW7	SN	IM	2	2008	NA	NA	NA	NA	NA
		SW7	SN	IM	3	2008	NA	NA	NA	NA	NA
		SW7	SN	IM	4	2008	NA	NA	NA	NA	NA
		SW7	SN	IM	5	2008	NA	NA	NA	NA	NA
		SW7	SN	IM	6	2008	NA	NA	NA	NA	NA
		SW7	SN	IM	7	2008	0.101	0.067	0.277778	NA	NA
		SW7	SN	IM	8	2008	0.313	0.309	0.764	NA	NA
		SW7	SN	IM	9	2008	0.209	0.029	0.128939	NA	NA
		SW7	SN	IM	10	2008	0.052	0.037	0.141755	1.519	1.516
		SW7	SN	IM	11	2008	0.067	0.041	0.045	1.59258	1.6
		SW7	SN	IM	12	2008	0.17	0.062	0.448	2.085	2.085
		SW7	SN	IM	1	2009	0.064	0.048		2.555	2.567
		SW7	SN	IM	2	2009	0.117	0.065	0.686	2.51979	2.639
		SW7	SN	IM	3	2009	0.28	0.072	0.943	4.1493	4.412
		SW7	SN	IM	4	2009	0.939	0.125	5.604	11.789	11.875
		SW7	SN	IM	5	2009	0.226	0.077	0.48	1.796	1.811
		SW7	SN	IM	7	2009	0.128	0.06	-0.035	2.76656	2.751
		SW7	SN	IM	7	2009	0.062	0.032	0.046	1.95	1.932
		SW7	SN	IM	8	2009	0.093	0.042	0.065	2.231	2.223
		SW7	SN	IM	9	2009	0.083	0.03	0	2.374	2.374
		SW7	SN	IM	10	2009	0.134	0.029	0.077	2.55447	2.572
		SW7	SN	IM	11	2009	0.917	0.111	2.36	7.597	7.646
		SW7	SN	IM	12	2009	0.361	0.1	0.849	3.067	3.159
		SW7	SN	IM	1	2010	0.713	0.479	0.489	3.279	3.389
		SW7	SN	IM	2	2010	0.547	0.199	4.66	8.35185	8.574
		SW7	SN	IM	3	2010	0.235	0.101	0.0689988	2.18067	2.214
		SW7	SN	IM	4	2010	0.167	0.051	0.25	1.83887	1.852
		SW7	SN	IM	5	2010	0.116	0.039	0.087	1.82168	1.836
		SW7	SN	IM	6	2010	0.168	0.036	0.107	2.1305	2.205
		SW7	SN	IM	7	2010	0.312	0.021	0.0704515	2.33224	2.355
		SW7	SN	IM	8	2010	0.237	0.016	0.151	2.65426	2.704
		SW7	SN	IM	9	2010	0.096	0.022	0.145	1.693	1.693
		SW7	SN	IM	10	2010	0.317	0.011	0.178	2.15101	2.176
		SW7	SN	IM	11	2010	1.196	0.54	8.57	10.9819	11.235
		SW7	SN	IM	12	2010	0.634	0.51	4.475	7.58713	7.998
		SW7	SN	IM	1	2011	0.59	0.11	2.787	-2.748
		SW7	SN	IM	2	2011	0.973	0.446	3.505	9.59837	10.227
		SW7	SN	IM	3	2011	0.512	0.031	2.511	10.8332	11.96
		SW7	SN	IM	4	2011	NA	NA	NA	NA	NA
		SW7	SN	IM	5	2011	NA	NA	NA	NA	NA
		SW7	SN	IM	6	2011	NA	NA	NA	NA	NA
		SW7	SN	IM	7	2011	NA	NA	NA	NA	NA
		SW7	SN	IM	8	2011	NA	NA	NA	NA	NA
		SW7	SN	IM	9	2011	NA	NA	NA	NA	NA
		SW7	SN	IM	10	2011	0.372	0.303	0.192	2.06885	2.089
		SW7	SN	IM	11	2011	0.776	0.318	0.118	5.40087	5.434
		SW7	SN	IM	12	2011	0.561	0.542	0.159	3.209	3.286
		SW7	SN	IM	1	2012	NA	NA	NA	NA	NA
		SW7	SN	IM	2	2012	NA	NA	NA	NA	NA
		SW7	SN	IM	3	2012	NA	NA	NA	NA	NA
		SW7	SN	IM	4	2012	NA	NA	NA	NA	NA
		SW7	SN	IM	5	2012	NA	NA	NA	NA	NA
		SW7	SN	IM	6	2012	NA	NA	NA	NA	NA
		SW7	SN	IM	7	2012	NA	NA	NA	NA	NA
		SW7	SN	IM	8	2012	0.112	0.099	NA	NA	NA
		SW7	SN	IM	9	2012	NA	NA	NA	NA	NA
		SW7	SN	IM	10	2012	NA	NA	NA	NA	NA
		SW7	SN	IM	12	2012	NA	NA	NA	NA	NA
		SW7	SN	IM	1	2013	NA	NA	NA	NA	NA
		SW7	SN	IM	2	2013	0.117	0.065	0.686	2.51979	2.639
		SW7	SN	IM	3	2013	NA	NA	NA	NA	NA
		SW7	SN	IM	4	2013	0.939	0.125	5.604	11.789	11.875
		SW7	SN	IM	5	2013	0.17	0.044	0.038	-0.0911281	-0.001
		SW7	SN	IM	6	2013	0.128	0.06	-0.035	2.76656	2.751
		SW7	SN	IM	7	2013	NA	NA	NA	NA	NA
		SW7	SN	IM	8	2013	0.254	0.038	0.156	1.204	1.777
		SW7	SN	IM	9	2013	0.443	0.035	0.237	0	NA
		SW7	SN	IM	10	2013	0.372	0.303	0.192	0	NA
		SW7	SN	IM	12	2013	NA	NA	NA	NA	NA
		SW7	SN	IM	1	2014	0.774548	0.166564	0.232483	0	NA
		SW7	SN	IM	2	2014	0.217	0.137	0.171	3.61364	3.59
		SW7	SN	IM	4	2014	NA	NA	NA	NA	NA
		SW7	SN	IM	4	2014	NA	NA	NA	NA	NA
		SW7	SN	IM	5	2014	0.112	0.099	0.06045	2.36462	2.35638
		SW7	SN	IM	7	2014	0.128	0.06	-0.035	2.76656	2.751
		SW7	SN	IM	7	2014	0.16	0.143	0.033	1.429	1.484
		SW7	SN	IM	8	2014	0.113	0.069	0.093	1.253	1.236
		SW7	SN	IM	9	2014	0.098	0.073	0.081	1.2825	1.2725
		SW7	SN	IM	10	2014	0.215	0.058	0.077	0.289	3.356
		SW7	SN	IM	11	2014	0.088	0.076	0.046	1.793	1.77
		SW7	SN	IM	1	2015	0.065	0.001	0.178	2.581	2.576
		SW7	SN	IM	3	2015	0.227	0.046	0.03	0	2.189
		SW7	SN	IM	4	2015	0.372	0.042	0.148	2.124	1.987
		SW7	SN	IM	6	2015	0.263	0.192	0.156	4.848	4.528
		SW7	SN	IM	6	2015	1.68	0.08	5.9	7.302	7.035
		SW7	SN	IM	7	2015	0.255	0.124	0.072	1.384	1.376
		SW7	SN	IM	8	2015	0.154	-0.062	0.032	1.806	1.802
		SW4	IM	IM	10	2003	0.808	0.597	NA	NA	NA
		SW4	IM	IM	11	2003	0.685	0.578	NA	NA	NA
		SW4	IM	IM	12	2003	0.675	0.469	NA	NA	NA
		SW4	IM	IM	1	2004	1.125	0.958	NA	NA	NA
		SW4	IM	IM	2	2004	0.334	0.202	NA	NA	NA
		SW4	IM	IM	3	2004	0.692	0.537	NA	NA	NA
		SW4	IM	IM	4	2004	0.995	0.722	NA	NA	NA
		SW4	IM	IM	5	2004	0.446	0.105	NA	NA	NA
		SW4	IM	IM	6	2004	NA	0.14	NA	NA	NA
		SW4	IM	IM	7	2004	1.374	0.693	NA	NA	NA
		SW4	IM	IM	8	2004	1.178	1.121	NA	NA	NA
		SW4	IM	IM	9	2004	0.865	0.799	NA	NA	NA
		SW4	IM	IM	10	2004	0.605	0.435	NA	NA	NA
		SW4	IM	IM	11	2004	0.139	0.053	NA	NA	NA
		SW4	IM	IM	12	2004	0.327	0.191	NA	NA	NA
		SW4	IM	IM	1	2005	0.617	0.414	NA	NA	NA
		SW4	IM	IM	2	2005	0.284	0.07	NA	NA	NA
		SW4	IM	IM	3	2005	0.462	0.073	NA	NA	NA
		SW4	IM	IM	4	2005	0.063	0.037	NA	NA	NA
		SW4	IM	IM	5	2005	0.095	0.039	NA	NA	NA
		SW4	IM	IM	6	2005	0.583	0.555	NA	NA	NA
		SW4	IM	IM	7	2005	0.616	0.591	NA	NA	NA
		SW4	IM	IM	8	2005	0.36	0.153	NA	NA	NA
		SW4	IM	IM	9	2005	0.08	0.036	NA	NA	NA
		SW4	IM	IM	10	2005	0.611	0.604	NA	NA	NA
		SW4	IM	IM	11	2005	0.091	0.112	NA	NA	NA
		SW4	IM	IM	12	2005	0.105	0.065	NA	NA	NA
		SW4	IM	IM	1	2006	0.207	0.127	NA	NA	NA
		SW4	IM	IM	2	2006	0.801	0.631	NA	NA	NA
		SW4	IM	IM	3	2006	0.147	0.066	NA	NA	NA
		SW4	IM	IM	4	2006	0.19	0.041	NA	NA	NA
		SW4	IM	IM	5	2006	0.237	0.091	NA	NA	NA
		SW4	IM	IM	6	2006	0.068	0.015	NA	NA	NA
		SW4	IM	IM	7	2006	0.234	0.046	NA	NA	NA
		SW4	IM	IM	8	2006	0.538	0.163	NA	NA	NA
		SW4	IM	IM	9	2006	1.399	0.264	NA	NA	NA
		SW4	IM	IM	10	2006	0.365	0.057	0.0209951	NA	NA
		SW4	IM	IM	11	2006	0.103	0.033	0	NA	NA
		SW4	IM	IM	12	2006	0.581	0.041	0	NA	NA
		SW4	IM	IM	1	2007	0.406	0.017	0.014	NA	NA
		SW4	IM	IM	2	2007	0.119	0.01	0	NA	NA
		SW4	IM	IM	3	2007	NA	NA	NA	NA	NA
		SW4	IM	IM	4	2007	0.102	0.022	0.006	NA	NA
		SW4	IM	IM	5	2007	0.33	0.02	0.099	NA	NA
		SW4	IM	IM	6	2007	0.099	0.017	0	NA	NA
		SW4	IM	IM	7	2007	0.062	0.022	0.103	NA	NA
		SW4	IM	IM	8	2007	0.058	0.008	0.05	NA	NA
		SW4	IM	IM	9	2007	0.089	0.008	0.005	NA	NA
		SW4	IM	IM	10	2007	0.156	0.011	0.122	NA	NA
		SW4	IM	IM	11	2007	0.818	0.055	1.689	NA	NA
		SW4	IM	IM	12	2007	0.062	0.016	0	NA	NA
		SW4	IM	IM	1	2008	0.065	0.022	0.0339695	NA	NA
		SW4	IM	IM	2	2008	0.24	0.103	0	NA	NA
		SW4	IM	IM	3	2008	0.157	0.116	0.05	NA	NA
		SW4	IM	IM	4	2008	0.086	0.031	0.175	NA	NA
		SW4	IM	IM	5	2008	0.126	0.026	0.3125	NA	NA
		SW4	IM	IM	6	2008	0.119	0.065	0	NA	NA
		SW4	IM	IM	7	2008	0.147	0.111	0.25	NA	NA
		SW4	IM	IM	8	2008	0.591	0.591	0.386	NA	NA
		SW4	IM	IM	9	2008	0.789	0.396	0.374302	NA	NA
		SW4	IM	IM	10	2008	0.461	0.348	0.193552	1.964	1.951
		SW4	IM	IM	11	2008	0.81	0.217	0.09	2.14358	2.151
		SW4	IM	IM	12	2008	1.422	0.548	0.217	3.079	3.087
		SW4	IM	IM	1	2009	1.938	0.122		1.568	1.598
		SW4	IM	IM	2	2009	0.803	0.085	0.215	2.59184	2.631
		SW4	IM	IM	3	2009	0.546	0.072	0.488	2.69645	2.76
		SW4	IM	IM	4	2009	0.515	0.038	0.064	4.15	4.15
		SW4	IM	IM	5	2009	0.976	0.078	0.183	1.43	1.422
		SW4	IM	IM	6	2009	0.874	0.782	0.731	3.60557	3.589
		SW4	IM	IM	7	2009	0.39	0.34	0.117	2.112	2.091
		SW4	IM	IM	8	2009	0.463	0.231	0.172	2.62	2.609
		SW4	IM	IM	9	2009	0.453	0.104	0	3.02	3.02
		SW4	IM	IM	10	2009	0.308	0.047	0.094	2.92527	2.942
		SW4	IM	IM	11	2009	0.396	0.079	0.08	3.194	3.206
		SW4	IM	IM	12	2009	0.543	0.172	0.048	2.946	2.958
		SW4	IM	IM	1	2010	1.29	0.573	0.149	2.831	2.907
		SW4	IM	IM	2	2010	0.808	0.323	0.06	2.83596	2.915
		SW4	IM	IM	3	2010	1.069	0.798	0.0689988	2.31302	2.333
		SW4	IM	IM	4	2010	0.843	0.574	0.136	2.60244	2.609
		SW4	IM	IM	5	2010	0.774	0.343	0.13	2.47868	2.501
		SW4	IM	IM	6	2010	0.499	0.232	0.248	2.64226	2.713
		SW4	IM	IM	7	2010	0.22	0.044	0.121038	2.14076	2.157
		SW4	IM	IM	8	2010	NA	NA	NA	NA	NA
		SW4	IM	IM	9	2010	0.117	0.066	0.167	2.65929	2.699
		SW4	IM	IM	10	2010	0.615	0.036	0.16	3.27534	3.321
		SW4	IM	IM	11	2010	0.131	0.022	0.037	2.9184	2.95
		SW4	IM	IM	12	2010	0.059	0.017	0.015	2.5535	2.588
		SW4	IM	IM	1	2011	0.322	0.067	0.781	-0.863424	NA
		SW4	IM	IM	2	2011	0.792	0.184	0.217	8.99054	9.168
		SW4	IM	IM	3	2011	0.469	0.111	0.161	3.06918	3.137
		SW4	IM	IM	3	2011	0.002	0.011	-0.034	-0.0134846	-0.037
		SW4	IM	IM	4	2011	0.69	0.051	0.207	6.11014	6.3
		SW4	IM	IM	5	2011	0.317	0.019	0.139	0.433303	0.657
		SW4	IM	IM	6	2011	0.342	0.02	0.182	NA	3.415
		SW4	IM	IM	7	2011	0.901	0.036	0.934	3.98394	3.976
		SW4	IM	IM	8	2011	0.505	0.068	0.157	4.60009	4.598
		SW4	IM	IM	9	2011	0.569	0.041	0.138	3.78674	3.768
		SW4	IM	IM	10	2011	0.465	0.021	0.099	2.95561	2.996
		SW4	IM	IM	11	2011	0.825	0.031	0.161	3.401	3.469
		SW4	IM	IM	12	2011	0.752	0.037	0.087	3.7	3.738
		SW4	IM	IM	1	2012	0.364	0.03	0.072	3.05025	3.052
		SW4	IM	IM	2	2012	0.335	0.063	0.128	2.601	2.601
		SW4	IM	IM	3	2012	2.852	0.083	0.216	11.6483	11.715
		SW4	IM	IM	4	2012	0.846	0.25	0.096	3.0529	3.275
		SW4	IM	IM	5	2012	0.39	0.074	0.125	3.51916	3.532
		SW4	IM	IM	6	2012	0.154	0.036	0.079	2.48408	2.524
		SW4	IM	IM	7	2012	0.363	0.077	0.14	2.719	2.84
		SW4	IM	IM	8	2012	0.116	0.053	NA	NA	NA
		SW4	IM	IM	9	2012	NA	NA	NA	NA	NA
		SW4	IM	IM	10	2012	NA	NA	NA	NA	NA
		SW4	IM	IM	12	2012	NA	NA	NA	NA	NA
		SW4	IM	IM	1	2013	NA	NA	NA	NA	NA
		SW4	IM	IM	2	2013	0.803	0.085	0.215	2.59184	2.631
		SW4	IM	IM	3	2013	0.042	0.013	0.049	0.733283	0.737
		SW4	IM	IM	4	2013	0.515	0.038	0.064	4.15	4.15
		SW4	IM	IM	5	2013	0.265	0.24	0.16	0.719416	0.819
		SW4	IM	IM	6	2013	0.874	0.782	0.731	3.60557	3.589
		SW4	IM	IM	7	2013	0.22	0.044	0.121038	2.14076	2.157
		SW4	IM	IM	8	2013	0.122	0.017	0.052	5.942	6.081
		SW4	IM	IM	9	2013	0.186	0.035	0.095	0.0769445	0.224
		SW4	IM	IM	10	2013	0.119	0.06	0.073	2.38665	2.362
		SW4	IM	IM	12	2013	0.238349	0.194608	0.216851	NA	NA
		SW4	IM	IM	1	2014	0.683655	0.16968	0.230746	NA	NA
		SW4	IM	IM	2	2014	0.155	0.137	0.204	2.83961	2.819
		SW4	IM	IM	4	2014	NA	NA	NA	NA	NA
		SW4	IM	IM	4	2014	NA	NA	NA	NA	NA
		SW4	IM	IM	5	2014	0.116	0.053	0.15824	2.77687	2.76554
		SW4	IM	IM	7	2014	0.874	0.782	0.731	3.60557	3.589
		SW4	IM	IM	7	2014	0.591	0.454	0.114	1.535	1.573
		SW4	IM	IM	8	2014	0.157	0.171	0.081	2.43224	2.41524
		SW4	IM	IM	9	2014	0.527	0.499	0.101	1.1566	1.1436
		SW4	IM	IM	10	2014	0.203	0.079	0.053	0.133	2.818
		SW4	IM	IM	11	2014	0.123	0.061	0.15	-0.302	2.168
		SW4	IM	IM	1	2015	0.324	0.011	-0.009	1.561	1.566
		SW4	IM	IM	2	2015	NA	NA	NA	NA	NA
		SW4	IM	IM	3	2015	0.059	0.001	0.104	0	1.515
		SW4	IM	IM	4	2015	0.455	0.317	0.826	2.995	2.828
		SW4	IM	IM	6	2015	0.16	0.062	0.217	2.122	1.814
		SW4	IM	IM	6	2015	0.388	0.521	0.207	2.236	2.354
		SW4	IM	IM	7	2015	0.139	0.086	0.013	1.594	1.589
		SW4	IM	IM	8	2015	0.243	-0.013	-0.021	2.022	2.044
		SW10	IM	IM	1	2005	0.07	0.021	NA	NA	NA
		SW10	IM	IM	2	2005	0.064	0.024	NA	NA	NA
		SW10	IM	IM	3	2005	0.153	0.09	NA	NA	NA
		SW10	IM	IM	4	2005	0.001	0.012	NA	NA	NA
		SW10	IM	IM	5	2005	0.034	0.016	NA	NA	NA
		SW10	IM	IM	6	2005	1.139	0.665	NA	NA	NA
		SW10	IM	IM	7	2005	0.633	0.557	NA	NA	NA
		SW10	IM	IM	8	2005	0.509	0.279	NA	NA	NA
		SW10	IM	IM	9	2005	0.124	0.1	NA	NA	NA
		SW10	IM	IM	10	2005	0.483	0.441	NA	NA	NA
		SW10	IM	IM	11	2005	0.338	0.301	NA	NA	NA
		SW10	IM	IM	12	2005	0.072	0.057	NA	NA	NA
		SW10	IM	IM	1	2006	0.076	0.056	NA	NA	NA
		SW10	IM	IM	2	2006	0.881	0.686	NA	NA	NA
		SW10	IM	IM	3	2006	0.133	0.086	NA	NA	NA
		SW10	IM	IM	4	2006	0.657	0.247	NA	NA	NA
		SW10	IM	IM	5	2006	0.645	0.35	NA	NA	NA
		SW10	IM	IM	6	2006	1.067	0.722	NA	NA	NA
		SW10	IM	IM	7	2006	1.122	0.825	NA	NA	NA
		SW10	IM	IM	8	2006	1.73	0.55	NA	NA	NA
		SW10	IM	IM	9	2006	0.804	0.752	NA	NA	NA
		SW10	IM	IM	10	2006	0.737	0.437	0.00342272	NA	NA
		SW10	IM	IM	11	2006	0.474	0.186	0	NA	NA
		SW10	IM	IM	12	2006	0.376	0.098	0.0104464	NA	NA
		SW10	IM	IM	1	2007	0.109	0.042	0.014	NA	NA
		SW10	IM	IM	2	2007	0.112	0.024	0.057	NA	NA
		SW10	IM	IM	3	2007	NA	NA	NA	NA	NA
		SW10	IM	IM	4	2007	0.292	0.168	0.006	NA	NA
		SW10	IM	IM	5	2007	0.076	0.04	0.155	NA	NA
		SW10	IM	IM	6	2007	0.398	0.301	0	NA	NA
		SW10	IM	IM	7	2007	NA	NA	NA	NA	NA
		SW10	IM	IM	8	2007	NA	NA	NA	NA	NA
		SW10	IM	IM	9	2007	NA	NA	NA	NA	NA
		SW10	IM	IM	10	2007	NA	NA	NA	NA	NA
		SW10	IM	IM	11	2007	NA	NA	NA	NA	NA
		SW10	IM	IM	12	2007	NA	NA	NA	NA	NA
		SW10	IM	IM	1	2008	0.023	0.017	0	NA	NA
		SW10	IM	IM	2	2008	0.05	0.022	0	NA	NA
		SW10	IM	IM	3	2008	0.168	0.181	0.0625	NA	NA
		SW10	IM	IM	4	2008	0.046	0.064	0.2	NA	NA
		SW10	IM	IM	5	2008	NA	NA	NA	NA	NA
		SW10	IM	IM	6	2008	0.105	0.078	0	NA	NA
		SW10	IM	IM	7	2008	0.848	0.869	0.194444	NA	NA
		SW10	IM	IM	8	2008	1.296	1.392	0.232	NA	NA
		SW10	IM	IM	9	2008	1.116	1.218	0.578771	NA	NA
		SW10	IM	IM	10	2008	0.582	0.708	0.473256	1.838	1.83
		SW10	IM	IM	11	2008	0.294	0.31	0.017	1.13508	1.135
		SW10	IM	IM	12	2008	0.44	0.45	0.223	1.131	1.131
		SW10	IM	IM	1	2009	0.199	0.16		1.59	1.542
		SW10	IM	IM	2	2009	0.42	0.418	0.115	1.0643	1.098
		SW10	IM	IM	3	2009	0.427	0.411	0.15	1.27561	1.298
		SW10	IM	IM	4	2009	0.336	0.13	0.012	2.004	2.004
		SW10	IM	IM	5	2009	0.743	0.523	0.064	1.252	1.162
		SW10	IM	IM	6	2009	1.496	1.488	0.353	3.92058	3.903
		SW10	IM	IM	7	2009	0.434	0.384	0.16	2.182	2.168
		SW10	IM	IM	8	2009	0.761	0.61	0.156	2.403	2.395
		SW10	IM	IM	9	2009	0.383	0.219	0	2.854	2.854
		SW10	IM	IM	10	2009	0.554	0.358	0.169	2.277	2.285
		SW10	IM	IM	11	2009	0.518	0.314	0.046	1.94	1.94
		SW10	IM	IM	12	2009	0.563	0.516	0.008	1.359	1.365
		SW10	IM	IM	1	2010	0.705	0.691	0.1	1.278	1.343
		SW10	IM	IM	2	2010	1.099		0.008	1.40286	1.431
		SW10	IM	IM	3	2010	0.679	0.569	0.0603027	1.696	1.701
		SW10	IM	IM	4	2010	0.621	0.568	2.052	1.61571	2.865
		SW10	IM	IM	5	2010	0.524	0.48	0.324	1.43665	1.443
		SW10	IM	IM	6	2010	0.397	0.349	0.238	1.75226	1.823
		SW10	IM	IM	7	2010	0.812	0.391	0.306524	3.4865	3.506
		SW10	IM	IM	8	2010	NA	NA	NA	NA	NA
		SW10	IM	IM	9	2010	0.582	0.331	0.21	2.94953	2.98
		SW10	IM	IM	10	2010	0.397	0.073	0.029	2.57673	2.604
		SW10	IM	IM	11	2010	0.331	0.203	0.035	1.81313	1.821
		SW10	IM	IM	12	2010	0.153	0.144	0.059	1.46858	1.485
		SW10	IM	IM	1	2011	0.342	0.275	0.154	1.32703	1.524
		SW10	IM	IM	2	2011	0.419	0.314	0.074	1.55788	1.601
		SW10	IM	IM	3	2011	0.233	0.149	0.098	1.22106	1.225
		SW10	IM	IM	4	2011	0.384	0.078	0.135	2.29538	2.354
		SW10	IM	IM	5	2011	0.381	0.038	0.129	0.0769445	0.224
		SW10	IM	IM	6	2011	0.045	0.01	0.007	NA	0.627
		SW10	IM	IM	7	2011	0.205	-0.01	0.108	1.91395	1.907
		SW10	IM	IM	8	2011	0.034	0.011	0.049	1.322	1.318
		SW10	IM	IM	9	2011	0.084	0.021	0.13	1.2284	1.211
		SW10	IM	IM	10	2011	0.13	0.013	0.028	1.24818	1.387
		SW10	IM	IM	11	2011	0.084	0.027	0.059	0.761699	0.768
		SW10	IM	IM	12	2011	0.086	0.019	-0.028	1.026	1.074
		SW10	IM	IM	1	2012	0.11	0.022	0.015	1.02476	1.03
		SW10	IM	IM	2	2012	0.053	0.031	0.052	0.793568	0.801
		SW10	IM	IM	3	2012	0.539	0.021	0.039	2.58327	2.666
		SW10	IM	IM	4	2012	0.109	0.024	0.033	1.12841	1.187
		SW10	IM	IM	5	2012	0.194	0.01	0.053	1.53035	1.551
		SW10	IM	IM	6	2012	0.017	0	0.039	0.724371	0.751
		SW10	IM	IM	7	2012	0.197	0.015	0.057	1.364	1.413
		SW10	IM	IM	8	2012	0.299	0.157	NA	NA	NA
		SW10	IM	IM	9	2012	NA	NA	NA	NA	NA
		SW10	IM	IM	10	2012	NA	NA	NA	NA	NA
		SW10	IM	IM	12	2012	NA	NA	NA	NA	NA
		SW10	IM	IM	1	2013	NA	NA	NA	NA	NA
		SW10	IM	IM	2	2013	0.42	0.418	0.115	1.0643	1.098
		SW10	IM	IM	3	2013	0.053	0.031	0.052	0.793568	0.801
		SW10	IM	IM	4	2013	0.336	0.13	0.012	2.004	2.004
		SW10	IM	IM	5	2013	0.738	0.037	0.331	0.687	1.435
		SW10	IM	IM	6	2013	1.496	1.488	0.353	3.92058	3.903
		SW10	IM	IM	7	2013	0.812	0.391	0.306524	3.4865	3.506
		SW10	IM	IM	8	2013	0.498	0.177	0.331	1.82347	1.942
		SW10	IM	IM	9	2013	0.738	0.177	0.553	2.73057	2.85
		SW10	IM	IM	10	2013	0	0.006	-0.008	NA	NA
		SW10	IM	IM	12	2013	0.209814	0.188376	0.220325	NA	NA
		SW10	IM	IM	2	2014	NA	NA	NA	NA	NA
		SW10	IM	IM	4	2014	NA	NA	NA	NA	NA
		SW10	IM	IM	4	2014	NA	NA	NA	NA	NA
		SW10	IM	IM	5	2014	0.299	0.157	0.14352	2.54694	2.5387
		SW10	IM	IM	7	2014	1.496	1.488	0.353	3.92058	3.903
		SW10	IM	IM	7	2014	0.615	0.668	0.142	1.539	1.586
		SW10	IM	IM	8	2014	0.553	0.431	0.116	0.815	0.798
		SW10	IM	IM	9	2014	0.374	1.138	0.111	0.84918	0.83818
		SW10	IM	IM	10	2014	0.294	0.199	0.07	-0.016	1.92
		SW10	IM	IM	11	2014	0.109	0.125	0.057	1.275	1.234
		SW10	IM	IM	1	2015	0.674	0.003	0.252	1.938	2.141
		SW10	IM	IM	3	2015	0.304	0.398	-0.045	0	1.545
		SW10	IM	IM	4	2015	0.771	0.829	0.158	2.933	2.808
		SW10	IM	IM	6	2015	0.416	0.444	0.192	1.891	1.571
		SW10	IM	IM	6	2015	1.029	1.341	0.102	1.982	1.71
		SW10	IM	IM	7	2015	0.112	0.186	0.096	1.291	1.288
		SW10	IM	IM	8	2015	2.088	1.957	0.212	2.737	2.806
		SW5	IM	IM	10	2003	0.602	0.25	NA	NA	NA
		SW5	IM	IM	11	2003	0.388	0.35	NA	NA	NA
		SW5	IM	IM	12	2003	0.843	0.157	NA	NA	NA
		SW5	IM	IM	1	2004	0.464	0.399	NA	NA	NA
		SW5	IM	IM	2	2004	0.141	0.057	NA	NA	NA
		SW5	IM	IM	3	2004	0.177	0.074	NA	NA	NA
		SW5	IM	IM	4	2004			NA	NA	NA
		SW5	IM	IM	5	2004	0.059	0.02	NA	NA	NA
		SW5	IM	IM	6	2004	0.055	0.024	NA	NA	NA
		SW5	IM	IM	7	2004	0.42	0.149	NA	NA	NA
		SW5	IM	IM	8	2004	0.578	0.555	NA	NA	NA
		SW5	IM	IM	9	2004	0.554	0.5	NA	NA	NA
		SW5	IM	IM	10	2004	0.088	0.085	NA	NA	NA
		SW5	IM	IM	11	2004	1.965	1.557	NA	NA	NA
		SW5	IM	IM	12	2004	NA	NA	NA	NA	NA
		SW5	IM	IM	1	2005	NA	NA	NA	NA	NA
		SW5	IM	IM	2	2005	NA	NA	NA	NA	NA
		SW5	IM	IM	3	2005	1.937	1.656	NA	NA	NA
		SW5	IM	IM	4	2005	NA	NA	NA	NA	NA
		SW5	IM	IM	5	2005	NA	NA	NA	NA	NA
		SW5	IM	IM	6	2005	0.872	0.813	NA	NA	NA
		SW5	IM	IM	7	2005	0.121	0.086	NA	NA	NA
		SW5	IM	IM	8	2005	0.156	0.098	NA	NA	NA
		SW5	IM	IM	9	2005	NA	NA	NA	NA	NA
		SW5	IM	IM	10	2005	0.366	0.386	NA	NA	NA
		SW5	IM	IM	11	2005	0.279	0.379	NA	NA	NA
		SW5	IM	IM	12	2005	NA	NA	NA	NA	NA
		SW5	IM	IM	1	2006	NA	NA	NA	NA	NA
		SW5	IM	IM	2	2006	0.279	0.224	NA	NA	NA
		SW5	IM	IM	3	2006	0.057	0.025	NA	NA	NA
		SW5	IM	IM	4	2006	0.059	0.024	NA	NA	NA
		SW5	IM	IM	5	2006	0.277	0.03	NA	NA	NA
		SW5	IM	IM	6	2006	0.196	0.062	NA	NA	NA
		SW5	IM	IM	7	2006	0.45	0.062	NA	NA	NA
		SW5	IM	IM	8	2006	0.788	0.239	NA	NA	NA
		SW5	IM	IM	9	2006	0.578	0.549	NA	NA	NA
		SW5	IM	IM	10	2006	0.062	0.027	0.0385674	NA	NA
		SW5	IM	IM	11	2006	NA	NA	NA	NA	NA
		SW5	IM	IM	12	2006	0.163	0.162	0.255	NA	NA
		SW5	IM	IM	1	2007	NA	NA	NA	NA	NA
		SW5	IM	IM	2	2007	0.065	0.024	0	NA	NA
		SW5	IM	IM	3	2007	0.039	0.019	0	NA	NA
		SW5	IM	IM	4	2007	0.095	0.028	0.054	NA	NA
		SW5	IM	IM	5	2007	0.089	0.017	0.072	NA	NA
		SW5	IM	IM	6	2007	0.084	0.018	0.117	NA	NA
		SW5	IM	IM	7	2007	0.127	0.089	1.504	NA	NA
		SW5	IM	IM	8	2007	0.072	0.014	0.05	NA	NA
		SW5	IM	IM	9	2007	0.081	0.045	0.034	NA	NA
		SW5	IM	IM	10	2007	0.322	0.284	0.278	NA	NA
		SW5	IM	IM	11	2007	0.09	0.077	0.093	NA	NA
		SW5	IM	IM	12	2007	0.132	0.019	0.179	NA	NA
		SW5	IM	IM	1	2008	0.04	0.023	0	NA	NA
		SW5	IM	IM	2	2008	0.064	0.026	0	NA	NA
		SW5	IM	IM	3	2008	0.194	0.192	0.05	NA	NA
		SW5	IM	IM	4	2008	0.121	0.12	0.1	NA	NA
		SW5	IM	IM	5	2008	0.124	0.09	0.09375	NA	NA
		SW5	IM	IM	6	2008	0.04	0.011	0	NA	NA
		SW5	IM	IM	7	2008	0.55	0.22	6.08333	NA	NA
		SW5	IM	IM	8	2008	0.564	0.428	0.582	NA	NA
		SW5	IM	IM	9	2008	0.337	0.027	0.401564	NA	NA
		SW5	IM	IM	10	2008	0.097	0.044	0.152114	1.147	1.114
		SW5	IM	IM	11	2008	0.211	0.052	0.071	1.42491	1.434
		SW5	IM	IM	12	2008	0.504	0.353	0.264	0.78	0.78
		SW5	IM	IM	1	2009	0.133	0.099	NA	1.517	1.5
		SW5	IM	IM	2	2009	0.119	0.08	0.105	0.759166	0.782
		SW5	IM	IM	3	2009	0.117	0.057	0.234	1.04256	1.074
		SW5	IM	IM	4	2009	0.052	0.013	-0.027	0.802	1.029
		SW5	IM	IM	5	2009	0.113	0.043	0.057	1.07	0.987
		SW5	IM	IM	6	2009	0.148	0.047	0.197	3.61364	3.59
		SW5	IM	IM	7	2009	0.402	0.197	0.122	3.294	3.282
		SW5	IM	IM	8	2009	0.503	0.185	0.143	3.271	3.28
		SW5	IM	IM	9	2009	0.334	0.135	0	3.011	3.011
		SW5	IM	IM	10	2009	0.21	0.062	0.105	3.41187	3.431
		SW5	IM	IM	11	2009	0.168	0.022	0.036	1.259	1.272
		SW5	IM	IM	12	2009	0.098	0.032	0.067	1.064	1.069
		SW5	IM	IM	1	2010	0.214	0.064	0.34	2.087	2.214
		SW5	IM	IM	2	2010	0.576	0.079	0.175	6.10022	6.392
		SW5	IM	IM	3	2010	0.758	0.393	0.521199	4.69209	4.788
		SW5	IM	IM	4	2010	0.566	0.193	0.126	3.31022	3.352
		SW5	IM	IM	5	2010	0.592	0.03	0.083	3.02487	3.036
		SW5	IM	IM	6	2010	0.961	0.339	0.656	7.3588	7.575
		SW5	IM	IM	7	2010	0.799	0.259	0.154763	5.6849	5.724
		SW5	IM	IM	8	2010	1.256	0.152	1.36	10.584	11
		SW5	IM	IM	9	2010	0.905	0.056	0.201	6.05655	6.156
		SW5	IM	IM	10	2010	0.294	0.029	0.116	3.94602	3.994
		SW5	IM	IM	11	2010	0.976	0.063	14.01	18.3162	18.67
		SW5	IM	IM	12	2010	0.484	0.023	0.428	7.05874	7.464
		SW5	IM	IM	1	2011	0.337	0.222	0.301	1.59815	1.95
		SW5	IM	IM	2	2011	0.143	0.04	0	1.298	1.298
		SW5	IM	IM	3	2011	0.222	0.128	0.018	1.3227	1.307
		SW5	IM	IM	4	2011	0.158	0.095	0.053	2.937	3
		SW5	IM	IM	5	2011	0.092	0.015	0.028	3.55716	3.619
		SW5	IM	IM	6	2011	0.125	0.009	-0.005	NA	1.384
		SW5	IM	IM	7	2011	0.37	0.019	0.311	3.04306	3.052
		SW5	IM	IM	8	2011	0.122	0.017	0.052	2.27023	2.265
		SW5	IM	IM	9	2011	0.186	0.035	0.095	1.94408	1.924
		SW5	IM	IM	10	2011	0.119	0.06	0.073	1.32766	1.364
		SW5	IM	IM	11	2011	0.166	0.039	0.086	1.60193	1.624
		SW5	IM	IM	12	2011	0.115	0.057	0.04	1.00778	1.075
		SW5	IM	IM	1	2012	0.132	0.047	0.012	0.929334	1.312
		SW5	IM	IM	2	2012	0.042	0.013	0.049	0.733283	0.737
		SW5	IM	IM	3	2012	0.375	0.028	0.072	2.30581	2.331
		SW5	IM	IM	4	2012	0.095	0.027	0.058	1.18314	1.232
		SW5	IM	IM	5	2012	0.1	0.02	0.068	1.31648	1.333
		SW5	IM	IM	6	2012	0.064	0.04	0.047	0.966371	0.993
		SW5	IM	IM	7	2012	0.17	0.02	0.053	1.692	1.785
		SW5	IM	IM	8	2012	0.154	0.056	NA	NA	NA
		SW5	IM	IM	9	2012	NA	NA	NA	NA	NA
		SW5	IM	IM	10	2012	NA	NA	NA	NA	NA
		SW5	IM	IM	12	2012	NA	NA	NA	NA	NA
		SW5	IM	IM	1	2013	NA	NA	NA	NA	NA
		SW5	IM	IM	2	2013	0.119	0.08	0.105	0.759166	0.782
		SW5	IM	IM	3	2013	0.022		0.029	0.664	0.664
		SW5	IM	IM	4	2013	0.052	0.013	-0.027	0.802	1.029
		SW5	IM	IM	5	2013	0.317	0.018	0.139	0.433303	0.657
		SW5	IM	IM	6	2013	0.148	0.047	0.197	3.61364	3.59
		SW5	IM	IM	7	2013	0.799	0.259	0.154763	5.6849	5.724
		SW5	IM	IM	8	2013	0.052	0.012	0.048	2.004	2.004
		SW5	IM	IM	9	2013	0.087	0.023	0.074	0.687	1.435
		SW5	IM	IM	10	2013	0.08	0.047	0.03	3.92058	3.903
		SW5	IM	IM	12	2013	NA	NA	NA	NA	NA
		SW5	IM	IM	1	2014	0.713952	0.168642	0.231325	0	NA
		SW5	IM	IM	2	2014	0.558	0.132	0.202	2.84363	2.821
		SW5	IM	IM	4	2014	NA	NA	NA	NA	NA
		SW5	IM	IM	4	2014	0.155	0.137	0.204	2.83961	2.819
		SW5	IM	IM	5	2014	0.154	0.056	0.13299	3.46753	3.4768
		SW5	IM	IM	7	2014	0.148	0.047	0.197	3.61364	3.59
		SW5	IM	IM	7	2014	0.072	0.021	0.064	1.193	1.208
		SW5	IM	IM	8	2014	0.213	0.131	0.212	1.038	1.023
		SW5	IM	IM	9	2014	0.194	0.052	0.108	1.1458	1.1368
		SW5	IM	IM	10	2014	0.109	0.041	0.054	0.153	2.174
		SW5	IM	IM	1	2015	0.056	0.399	0.047	1.558	1.51
		SW5	IM	IM	2	2015	0.093	0	0.014	NA	2.131
		SW5	IM	IM	3	2015	0.111	0.056	0	0	0.94
		SW5	IM	IM	4	2015	0.096	0.201	0.007	1.435	1.284
		SW5	IM	IM	6	2015	0.121	0.009	0.233	2.322	1.996
		SW5	IM	IM	6	2015	0.403	0.019	-0.014	2.694	2.445
		SW5	IM	IM	7	2015	0.126	0.106	0.177	1.583	1.584
		SW5	IM	IM	8	2015	0.141	-0.081	-0.009	1.786	1.784
		SW6	IM	IM	10	2003	0.32	0.051	NA	NA	NA
		SW6	IM	IM	11	2003	0.562	0.26	NA	NA	NA
		SW6	IM	IM	12	2003	0.782	0.502	NA	NA	NA
		SW6	IM	IM	1	2004	0.648	0.488	NA	NA	NA
		SW6	IM	IM	2	2004	0.413	0.395	NA	NA	NA
		SW6	IM	IM	3	2004	0.269	0.197	NA	NA	NA
		SW6	IM	IM	4	2004	0.153	0.029	NA	NA	NA
		SW6	IM	IM	5	2004	0.265	0.231	NA	NA	NA
		SW6	IM	IM	6	2004	0.12	0.129	NA	NA	NA
		SW6	IM	IM	7	2004	0.138	0.125	NA	NA	NA
		SW6	IM	IM	8	2004	0.472	0.507	NA	NA	NA
		SW6	IM	IM	9	2004	0.613	0.566	NA	NA	NA
		SW6	IM	IM	10	2004	0.163	0.146	NA	NA	NA
		SW6	IM	IM	11	2004	0.066	0.031	NA	NA	NA
		SW6	IM	IM	12	2004	0.133	0.131	NA	NA	NA
		SW6	IM	IM	1	2005	0.069	0.039	NA	NA	NA
		SW6	IM	IM	2	2005	0.258	0.155	NA	NA	NA
		SW6	IM	IM	3	2005	0.107	0.086	NA	NA	NA
		SW6	IM	IM	4	2005	NA	NA	NA	NA	NA
		SW6	IM	IM	5	2005	0.087	0.045	NA	NA	NA
		SW6	IM	IM	6	2005	0.273	0.308	NA	NA	NA
		SW6	IM	IM	7	2005	0.234	0.225	NA	NA	NA
		SW6	IM	IM	8	2005	0.214	0.213	NA	NA	NA
		SW6	IM	IM	9	2005	NA	NA	NA	NA	NA
		SW6	IM	IM	10	2005	0.331	0.319	NA	NA	NA
		SW6	IM	IM	11	2005	0.118	0.216	NA	NA	NA
		SW6	IM	IM	12	2005	0.173	0.122	NA	NA	NA
		SW6	IM	IM	1	2006	0.156	0.139	NA	NA	NA
		SW6	IM	IM	2	2006	0.535	0.548	NA	NA	NA
		SW6	IM	IM	3	2006	0.137	0.137	NA	NA	NA
		SW6	IM	IM	4	2006	0.142	0.14	NA	NA	NA
		SW6	IM	IM	5	2006	0.095	0.073	NA	NA	NA
		SW6	IM	IM	6	2006	0.08	0.054	NA	NA	NA
		SW6	IM	IM	7	2006	0.086	0.056	NA	NA	NA
		SW6	IM	IM	8	2006	0.554	0.023	NA	NA	NA
		SW6	IM	IM	9	2006	0.261	0.277	NA	NA	NA
		SW6	IM	IM	10	2006	0.649	0.098	0.0209951	NA	NA
		SW6	IM	IM	11	2006	NA	NA	NA	NA	NA
		SW6	IM	IM	12	2006	NA	NA	NA	NA	NA
		SW6	IM	IM	1	2007	0.091	0.076	0.036	NA	NA
		SW6	IM	IM	2	2007	0.085	0.054	0.03	NA	NA
		SW6	IM	IM	3	2007	0.053	0.027	0	NA	NA
		SW6	IM	IM	4	2007	0.045	0.023	0.018	NA	NA
		SW6	IM	IM	5	2007	0.042	0.019	0.058	NA	NA
		SW6	IM	IM	6	2007	0.14	0.096	0.136	NA	NA
		SW6	IM	IM	7	2007	0.087	0.009	0.701	NA	NA
		SW6	IM	IM	8	2007	0.076	0.023	0.0287879	NA	NA
		SW6	IM	IM	9	2007	0.168	0.121	0.049	NA	NA
		SW6	IM	IM	10	2007	0.197	0.148	0.035	NA	NA
		SW6	IM	IM	11	2007	0.078	0.051	0.108	NA	NA
		SW6	IM	IM	12	2007	0.089	0.027	0.052	NA	NA
		SW6	IM	IM	1	2008	0.064	0.018	0	NA	NA
		SW6	IM	IM	2	2008	0.1	0.025	0.00942029	NA	NA
		SW6	IM	IM	3	2008	0.079	0.047	0.0875	NA	NA
		SW6	IM	IM	4	2008	0.06	0.034	0.125	NA	NA
		SW6	IM	IM	5	2008	0.048	0.023	0.09375	NA	NA
		SW6	IM	IM	6	2008	0.029	0	0	NA	NA
		SW6	IM	IM	7	2008	0.036	0.015	0.111111	NA	NA
		SW6	IM	IM	8	2008	0.662	0.693	0.274	NA	NA
		SW6	IM	IM	9	2008	0.093	0.056	0.0880447	NA	NA
		SW6	IM	IM	10	2008	0.256	0.266	0.141755	1.188	1.16
		SW6	IM	IM	11	2008	0.078	0.041	0.047	1.04358	1.041
		SW6	IM	IM	12	2008	0.12	0.083	0.394	1.069	1.069
		SW6	IM	IM	1	2009	0.085	0.083		0.889	0.842
		SW6	IM	IM	2	2009	0.313	0.255	0.13	0.916264	0.931
		SW6	IM	IM	3	2009	0.061	0.047	0.076	0.999549	1.004
		SW6	IM	IM	4	2009	0.23	0.028	0.014	1.489	1.489
		SW6	IM	IM	5	2009	0.359	0.333	0.055	0.802	0.697
		SW6	IM	IM	7	2009	0.097	0.033	0.009	1.64752	1.636
		SW6	IM	IM	7	2009	0.279	0.24	0.053	1.724	1.71
		SW6	IM	IM	8	2009	0.126	0.061	0.064	2.218	2.209
		SW6	IM	IM	9	2009	0.098	0.024	0	2.142	2.142
		SW6	IM	IM	10	2009	0.155	0.025	0.074	2.40267	2.417
		SW6	IM	IM	11	2009	0.188	0.025	0.065	2.169	2.177
		SW6	IM	IM	12	2009	0.284	0.069	0.049	1.705	1.711
		SW6	IM	IM	1	2010	0.286	0.219	0.076	1.056	1.12
		SW6	IM	IM	2	2010	0.093	0.031	0.007	1.2535	1.276
		SW6	IM	IM	3	2010	0.426	0.378	0.0516065	1.81969	1.833
		SW6	IM	IM	4	2010	0.248	0.042	0.099	1.84444	1.851
		SW6	IM	IM	5	2010	0.186	0.027	0.012	1.58365	1.59
		SW6	IM	IM	6	2010	0.236	0.041	0.101	2.45566	2.549
		SW6	IM	IM	7	2010	0.119	0.034	0.0367269	1.89961	1.924
		SW6	IM	IM	8	2010	0.166	0.042	0.072	11.7533	11.784
		SW6	IM	IM	9	2010	0.237	0.047	0.136	3.1022	3.145
		SW6	IM	IM	10	2010	0.246	0.029	0.116	2.66734	2.713
		SW6	IM	IM	11	2010	0.109	0.024	0.063	2.71644	2.772
		SW6	IM	IM	12	2010	NA	NA	NA	NA	NA
		SW6	IM	IM	1	2011	0.194	0.012	NA	9.44881	10.056
		SW6	IM	IM	2	2011	0.258	0.058	0.103	2.72588	2.769
		SW6	IM	IM	3	2011	0.155	0.09	0.131	1.03141	1.004
		SW6	IM	IM	4	2011	0.124	0.097	0.92	1.21256	1.312
		SW6	IM	IM	5	2011	0.17	0.077	0.038	-0.0911281	-0.001
		SW6	IM	IM	6	2011	0.065	0.031	0.048	NA	1.09
		SW6	IM	IM	7	2011	0.201	-0.012	0.32	1.60301	1.605
		SW6	IM	IM	8	2011	0.052	0.012	0.048	1.54605	1.545
		SW6	IM	IM	9	2011	0.087	0.023	0.074	1.50714	1.479
		SW6	IM	IM	10	2011	0.087	0.048	0.051	0.974	0.975
		SW6	IM	IM	11	2011	0.098	0.067	0.08	1.44897	1.46
		SW6	IM	IM	12	2011	0.043	0.019	0.009	0.781	0.79
		SW6	IM	IM	1	2012	0.117	0.056	0.019	1.11	1.42
		SW6	IM	IM	2	2012	0.022	NA	0.029	0.664	0.664
		SW6	IM	IM	2	2012	0.059	-0.003	0.049	0.908437	0.901
		SW6	IM	IM	3	2012	0.057	0.016	0.021	1.03879	1.053
		SW6	IM	IM	4	2012	0.048	0.008	0.026	1.00014	1.049
		SW6	IM	IM	5	2012	0.078	0.008	0.065	1.28465	1.296
		SW6	IM	IM	6	2012	0.025	0.005	0.023	0.998021	1.018
		SW6	IM	IM	7	2012	0.025	0.018	0.044	1.329	1.414
		SW6	IM	IM	8	2012	0.226	0.251	NA	NA	NA
		SW6	IM	IM	9	2012	NA	NA	NA	NA	NA
		SW6	IM	IM	10	2012	NA	NA	NA	NA	NA
		SW6	IM	IM	12	2012	NA	NA	NA	NA	NA
		SW6	IM	IM	1	2013	NA	NA	NA	NA	NA
		SW6	IM	IM	2	2013	0.313	0.255	0.13	0.916264	0.931
		SW6	IM	IM	3	2013	NA	NA	NA	NA	NA
		SW6	IM	IM	4	2013	0.23	0.028	0.014	1.489	1.489
		SW6	IM	IM	5	2013	0.092	0.013	0.028	3.55716	3.619
		SW6	IM	IM	6	2013	0.097	0.033	0.009	1.64752	1.636
		SW6	IM	IM	7	2013	0.119	0.034	0.0367269	1.89961	1.924
		SW6	IM	IM	8	2013	NA	NA	NA	0.894	1.49
		SW6	IM	IM	9	2013	NA	NA	NA	NA	NA
		SW6	IM	IM	10	2013	0.087	0.048	0.051	NA	NA
		SW6	IM	IM	12	2013	NA	NA	NA	NA	NA
		SW6	IM	IM	1	2014	0.74425	0.167603	0.231904	NA	NA
		SW6	IM	IM	2	2014	0.03	0.003	0.059	3.60557	3.589
		SW6	IM	IM	4	2014	NA	NA	NA	NA	NA
		SW6	IM	IM	4	2014	NA	NA	NA	NA	NA
		SW6	IM	IM	5	2014	0.226	0.251	0.05888	2.35081	2.34154
		SW6	IM	IM	7	2014	0.097	0.033	0.009	1.64752	1.636
		SW6	IM	IM	7	2014	0.383	0.36	0.04	1.218	1.24
		SW6	IM	IM	8	2014	0.331	0.183	0.209	1.033	1.018
		SW6	IM	IM	9	2014	0.187	0.179	0.107	1.1314	1.1164
		SW6	IM	IM	10	2014	0.204	0.047	0.106	0.219	2.884
		SW6	IM	IM	11	2014	0.098	0.319	0.1	1.279	1.232
		SW6	IM	IM	1	2015	NA	NA	NA	NA	NA
		SW6	IM	IM	2	2015	NA	NA	NA	NA	NA
		SW6	IM	IM	3	2015	0.163	0.128	-0.05	0	1.588
		SW6	IM	IM	4	2015	0.056	0.231	0.029	1.341	1.18
		SW6	IM	IM	6	2015	0.082	0.026	0.314	2.482	2.156
		SW6	IM	IM	6	2015	0.097	0.037	0.04	1.858	1.633
		SW6	IM	IM	7	2015	0.043	-0.07	0.021	0.99	0.983
		SW6	IM	IM	8	2015	0.048	-0.087	0.01	1.208	1.193
		Pasture	Elevation
	Data 2	A	10.6758
		B	9.98641
		C	10.4683
		F	8.93151
		G	9.47439
		K	8.20498
		M	8.0302
		N	7.98581

## Sheet: Figure 1C
Figure 1C
		Year	Pasture	Pasture_Type	Root_Biomass (g)
	Data 1	2016	A	IM	6.2
		2016	A	IM	3.4
		2016	A	IM	12
		2016	A	IM	4.1
		2016	A	IM	8.2
		2016	A	IM	6.9
		2016	A	IM	1.5
		2016	A	IM	8.4
		2016	A	IM	4.7
		2019	A	IM	5.6636
		2019	A	IM	6.4252
		2019	A	IM	2.3736
		2019	A	IM	1.7165
		2019	A	IM	9.7547
		2019	A	IM	5.997
		2019	A	IM	5.0932
		2019	A	IM	1.1326
		2019	A	IM	2.9954
		2016	B	SN	2.6
		2016	B	SN	2.6
		2016	B	SN	1.1
		2016	B	SN	3.7
		2016	B	SN	5.1
		2016	B	SN	3.9
		2016	B	SN	3.4
		2016	B	SN	3.2
		2016	B	SN	5.8
		2019	B	SN	3.1321
		2019	B	SN	2.5155
		2019	B	SN	3.6545
		2019	B	SN	2.4486
		2019	B	SN	4.1162
		2019	B	SN	2.8989
		2019	B	SN	2.7789
		2019	B	SN	3.0949
		2019	B	SN	2.3112
		2016	C	IM	8.5
		2016	C	IM	4.5
		2016	C	IM	4.1
		2016	C	IM	0.3
		2016	C	IM	3.6
		2016	C	IM	3.5
		2016	C	IM	2.7
		2016	C	IM	5.5
		2016	C	IM	4.5
		2019	C	IM	10.5
		2019	C	IM	5.6
		2019	C	IM	8.3
		2019	C	IM	6.2
		2019	C	IM	12.4
		2019	C	IM	13.9
		2019	C	IM	7
		2019	C	IM	18.3
		2019	C	IM	19.6
		2016	F	IM	3.8132
		2016	F	IM	6.1724
		2016	F	IM	5.4295
		2016	F	IM	8.2424
		2016	F	IM	5.5973
		2016	F	IM	2.9502
		2016	F	IM	4.5316
		2016	F	IM	6.993
		2016	F	IM	5.0585
		2019	F	IM	6.5565
		2019	F	IM	4.6302
		2019	F	IM	8.6339
		2019	F	IM	4.0746
		2019	F	IM	3.1148
		2019	F	IM	4.1691
		2019	F	IM	3.762
		2019	F	IM	2.2264
		2019	F	IM	2.0711
		2016	G	SN	1.1157
		2016	G	SN	3.9
		2016	G	SN	1.5
		2016	G	SN	1.8
		2016	G	SN	2.1
		2016	G	SN	1.1
		2016	G	SN	2.8
		2016	G	SN	1.3249
		2016	G	SN	0.6
		2019	G	SN	1.8899
		2019	G	SN	1.1144
		2019	G	SN	0.157
		2019	G	SN	0.9156
		2019	G	SN	3.0983
		2019	G	SN	1.154
		2019	G	SN	1.9598
		2019	G	SN	4.7528
		2019	G	SN	5.598
		2016	K	SN	4.4142
		2016	K	SN	1.3788
		2016	K	SN	4.5045
		2016	K	SN	16.2045
		2016	K	SN	8.1188
		2016	K	SN	9.2664
		2016	K	SN	2.0139
		2016	K	SN	5.4
		2016	K	SN	0.941
		2019	K	SN	0.2403
		2019	K	SN	2.0411
		2019	K	SN	6.3493
		2019	K	SN	1.5365
		2019	K	SN	0.9831
		2019	K	SN	9.9593
		2019	K	SN	9.5312
		2019	K	SN	3.0489
		2019	K	SN	0.1167
		2016	M	SN	6.9463
		2016	M	SN	5.5028
		2016	M	SN	3.6342
		2016	M	SN	1.5534
		2016	M	SN	2.2683
		2016	M	SN	NA
		2016	M	SN	2.1578
		2016	M	SN	2.4647
		2016	M	SN	2.8457
		2016	M	SN	3.6439
		2019	M	SN	7.4517
		2019	M	SN	0.9864
		2019	M	SN	1.0774
		2019	M	SN	3.7978
		2019	M	SN	3.5778
		2019	M	SN	0.6792
		2019	M	SN	1.7538
		2019	M	SN	1.0268
		2019	M	SN	2.6391
		2016	N	IM	4.3752
		2016	N	IM	4.6822
		2016	N	IM	6.8406
		2016	N	IM	6.9114
		2016	N	IM	5.0181
		2016	N	IM	5.0873
		2016	N	IM	4.1737
		2016	N	IM	3.7174
		2016	N	IM	2.7441
		2019	N	IM	6.7632
		2019	N	IM	5.1415
		2019	N	IM	6.3389
		2019	N	IM	7.1295
		2019	N	IM	4.338
		2019	N	IM	2.9734
		2019	N	IM	6.0187
		2019	N	IM	5.3712
		2019	N	IM	7.2903
		Year	Pasture	Pasture_Type	Sector	ANPPg_m2
	Data 2	2017	A	IM	A2	802.8
		2017	A	IM	A2	1271.6
		2017	A	IM	A2	128.8
		2018	A	IM	A2	772.4
		2018	A	IM	A2	664.8
		2018	A	IM	A2	849.6
		2019	A	IM	A2	192.8
		2019	A	IM	A2	639.2
		2019	A	IM	A2	419.6
		2017	C	IM	C3	1221.2
		2017	C	IM	C3	673.6
		2017	C	IM	C3	650.8
		2018	C	IM	C3	766
		2018	C	IM	C3	397.6
		2018	C	IM	C3	727.2
		2019	C	IM	C3	815.2
		2019	C	IM	C3	756.8
		2019	C	IM	C3	586.8
		2017	F	IM	F3	568
		2017	F	IM	F3	-3.6
		2017	F	IM	F3	495.2
		2018	F	IM	F3	619.2
		2018	F	IM	F3	638.8
		2018	F	IM	F3	796.8
		2019	F	IM	F3	791.6
		2019	F	IM	F3	530
		2019	F	IM	F3	1163.2
		2017	B	SN	B3	457.6
		2017	B	SN	B3	207.2
		2017	B	SN	B3	512.8
		2018	B	SN	B3	514
		2018	B	SN	B3	436.8
		2018	B	SN	B3	446.8
		2019	B	SN	B3	157.6
		2019	B	SN	B3	298.8
		2019	B	SN	B3	189.2
		2017	G	SN	G1	573.2
		2017	G	SN	G1	382.4
		2017	G	SN	G1	448.8
		2018	G	SN	G1	424
		2018	G	SN	G1	382
		2018	G	SN	G1	547.6
		2019	G	SN	G1	542.8
		2019	G	SN	G1	120.8
		2019	G	SN	G1	378.4
		2017	M	SN	M3	660.4
		2017	M	SN	M3	1006
		2017	M	SN	M3	543.6
		2018	M	SN	M3	118.4
		2018	M	SN	M3	2090.8
		2018	M	SN	M3	981.2
		2019	M	SN	M3	-45.6
		2019	M	SN	M3	177.2
		2019	M	SN	M3	420.4
		Year	Month	Pasture_Type	variable	value
	Data 3	13	Jul	SN	CO2	-109.64
		13	Aug	SN	CO2	-87.37
		13	Sep	SN	CO2	-93.69
		13	Oct	SN	CO2	14.58
		13	Nov	SN	CO2	74.59
		13	Dec	SN	CO2	68.52
		14	Jan	SN	CO2	62.13
		14	Feb	SN	CO2	52.15
		14	Mar	SN	CO2	2.82
		14	Apr	SN	CO2	-61.96
		14	May	SN	CO2	-69.95
		14	Jun	SN	CO2	-21.03
		14	JulY	SN	CO2	-146.44
		14	Aug	SN	CO2	-103.03
		14	Sep	SN	CO2	-67.36
		14	Oct	SN	CO2	-24.21
		14	Nov	SN	CO2	38.6
		14	Dec	SN	CO2	66.47
		15	Jan	SN	CO2	25.92
		15	Feb	SN	CO2	10.09
		15	Mar	SN	CO2	-7.6
		15	Apr	SN	CO2	-24.91
		15	May	SN	CO2	-133.09
		15	Jun	SN	CO2	-74.81
		15	Jul	SN	CO2	-64.85
		15	Aug	SN	CO2	-62.07
		15	Sep	SN	CO2	-50.24
		15	Oct	SN	CO2	-21.34
		13	Jul	IM	CO2	-218.51
		13	Aug	IM	CO2	-38.94
		13	Sep	IM	CO2	-38.32
		13	Oct	IM	CO2	60.9
		13	Nov	IM	CO2	73.03
		13	Dec	IM	CO2	30.73
		14	Jan	IM	CO2	365.48
		14	Feb	IM	CO2	305.9
		14	Mar	IM	CO2	-55.14
		14	Apr	IM	CO2	-334.19
		14	May	IM	CO2	-146.92
		14	Jun	IM	CO2	-70.15
		14	JulY	IM	CO2	-518.78
		14	Aug	IM	CO2	-268.89
		14	Sep	IM	CO2	231.57
		14	Oct	IM	CO2	155.21
		14	Nov	IM	CO2	347.59
		14	Dec	IM	CO2	150.34
		15	Jan	IM	CO2	-13.02
		15	Feb	IM	CO2	3.2
		15	Mar	IM	CO2	-14.76
		15	Apr	IM	CO2	-98.92
		15	May	IM	CO2	-162.27
		15	Jun	IM	CO2	-13.17
		15	Jul	IM	CO2	-52.96
		15	Aug	IM	CO2	-58.99
		15	Sep	IM	CO2	-49.64
		15	Oct	IM	CO2	80.91
		13	Jul	SN	CH4	8.88
		13	Aug	SN	CH4	8.13
		13	Sep	SN	CH4	6.86
		13	Oct	SN	CH4	4.39
		13	Nov	SN	CH4	2.31
		13	Dec	SN	CH4	0.16
		14	Jan	SN	CH4	1.07
		14	Feb	SN	CH4	0.79
		14	Mar	SN	CH4	0.86
		14	Apr	SN	CH4	0.73
		14	May	SN	CH4	0.67
		14	Jun	SN	CH4	0.68
		14	JulY	SN	CH4	1.88
		14	Aug	SN	CH4	2.48
		14	Sep	SN	CH4	2
		14	Oct	SN	CH4	2.65
		14	Nov	SN	CH4	1.16
		14	Dec	SN	CH4	1.28
		15	Jan	SN	CH4	0.22
		15	Feb	SN	CH4	0.21
		15	Mar	SN	CH4	0.14
		15	Apr	SN	CH4	1.19
		15	May	SN	CH4	0.39
		15	Jun	SN	CH4	1.11
		15	Jul	SN	CH4	1.29
		15	Aug	SN	CH4	1.81
		15	Sep	SN	CH4	2.81
		15	Oct	SN	CH4	1.99
		13	Jul	IM	CH4	10.79
		13	Aug	IM	CH4	12.8
		13	Sep	IM	CH4	6.57
		13	Oct	IM	CH4	5.85
		13	Nov	IM	CH4	1.7
		13	Dec	IM	CH4	1.9
		14	Jan	IM	CH4	1.24
		14	Feb	IM	CH4	0.81
		14	Mar	IM	CH4	2.2
		14	Apr	IM	CH4	0.4
		14	May	IM	CH4	2.98
		14	Jun	IM	CH4	3.09
		14	JulY	IM	CH4	14.5
		14	Aug	IM	CH4	15.34
		14	Sep	IM	CH4	4.88
		14	Oct	IM	CH4	3.67
		14	Nov	IM	CH4	1.21
		14	Dec	IM	CH4	0.8
		15	Jan	IM	CH4	0.86
		15	Feb	IM	CH4	0.72
		15	Mar	IM	CH4	0.88
		15	Apr	IM	CH4	0.86
		15	May	IM	CH4	1.37
		15	Jun	IM	CH4	1.46
		15	Jul	IM	CH4	1.36
		15	Aug	IM	CH4	3.1
		15	Sep	IM	CH4	12.63
		15	Oct	IM	CH4	6.9
		Pasture	Elevation
	Data 4	A	10.6758
		B	9.98641
		C	10.4683
		F	8.93151
		G	9.47439
		K	8.20498
		M	8.0302
		N	7.98581

## Sheet: Figure 1D
Figure 1D
		Pasture	Year	Season	Pasture_Type	SR_pasture	SR_Native	SR_plot	Beta_multiplicative	Beta_dispersion	Shannon_pasture	Shannon_plot	Shannon_Beta_multiplicative	Beta_dispersion_cover	real_Shannon_pas
	Data 1	A	2016	fall	IM	28	19	5.422	5.164	0.434	NA	NA	NA	NA	NA
		A	2017	fall	IM	25	17	3.778	6.618	0.421	NA	NA	NA	NA	NA
		A	2018	fall	IM	28	21	4.116	6.802	0.414	2.827	1.914	1.477	0.276	1.03922
		A	2018	spring	IM	20	15	2.644	7.563	0.455	1.773	1.482	1.196	0.16	0.572673
		A	2019	fall	IM	25	18	3.933	6.356	0.498	3.045	1.856	1.64	0.323	1.1135
		A	2019	spring	IM	23	16	2.644	8.697	0.491	2.343	1.512	1.55	0.261	0.851432
		C	2016	fall	IM	30	19	7.711	3.89	0.375	NA	NA	NA	NA	NA
		C	2017	fall	IM	28	20	5.044	5.551	0.426	NA	NA	NA	NA	NA
		C	2018	fall	IM	29	19	5.911	4.906	0.44	3.297	2.242	1.471	0.268	1.19301
		C	2018	spring	IM	23	19	3.295	6.979	0.461	2.222	1.851	1.201	0.159	0.798408
		C	2019	fall	IM	25	16	3.956	6.32	0.52	3.175	1.923	1.651	0.336	1.15531
		C	2019	spring	IM	28	19	4.022	6.961	0.507	2.466	1.769	1.394	0.214	0.902597
		F	2016	fall	IM	34	25	5.911	5.752	0.42	NA	NA	NA	NA	NA
		F	2017	fall	IM	25	18	3.889	6.429	0.485	NA	NA	NA	NA	NA
		F	2018	fall	IM	23	14	4.044	5.687	0.467	2.516	2.009	1.253	0.209	0.92267
		F	2018	spring	IM	18	11	3.578	5.031	0.44	2.033	1.772	1.148	0.147	0.709513
		F	2019	fall	IM	16	11	3.467	4.615	0.447	1.832	1.585	1.156	0.118	0.605408
		F	2019	spring	IM	19	13	3.689	5.151	0.453	2.274	1.771	1.284	0.159	0.82154
		N	2016	fall	IM	32	24	3.356	9.536	0.459	NA	NA	NA	NA	NA
		N	2017	fall	IM	15	11	1.689	8.882	0.3	NA	NA	NA	NA	NA
		N	2018	fall	IM	27	21	2.867	9.419	0.43	1.351	1.225	1.103	0.064	0.300845
		N	2018	spring	IM	25	20	2.511	9.956	0.423	1.416	1.312	1.079	0.099	0.347836
		N	2019	fall	IM	17	13	2	8.5	0.36	1.85	1.427	1.296	0.146	0.615186
		N	2019	spring	IM	20	16	2.178	9.184	0.374	1.632	1.411	1.157	0.148	0.489806
		B	2016	fall	SN	36	34	9.489	3.794	0.446	NA	NA	NA	NA	NA
		B	2017	fall	SN	40	36	7.333	5.455	0.551	NA	NA	NA	NA	NA
		B	2018	fall	SN	37	34	8.978	4.121	0.452	13.694	5.355	2.557	0.49	2.61696
		B	2018	spring	SN	43	40	7.244	5.936	0.506	11.038	3.997	2.762	0.493	2.40134
		B	2019	fall	SN	38	35	6.444	5.897	0.509	11.138	3.574	3.117	0.54	2.41036
		B	2019	spring	SN	38	34	7.022	5.411	0.472	10.355	4.098	2.527	0.491	2.33747
		G	2016	fall	SN	38	37	5.267	7.215	0.504	NA	NA	NA	NA	NA
		G	2017	fall	SN	34	31	5.089	6.681	0.51	NA	NA	NA	NA	NA
		G	2018	fall	SN	37	36	6.378	5.801	0.51	7.147	3.115	2.295	0.49	1.96669
		G	2018	spring	SN	31	27	5.222	5.936	0.475	6.678	3.451	1.935	0.39	1.89882
		G	2019	fall	SN	34	32	4.422	7.688	0.52	6.929	2.58	2.685	0.526	1.93572
		G	2019	spring	SN	33	30	5.156	6.401	0.506	7.736	3.011	2.569	0.498	2.04588
		K	2016	fall	SN	36	32	6.733	5.347	0.528	NA	NA	NA	NA	NA
		K	2017	fall	SN	32	27	4.089	7.826	0.498	NA	NA	NA	NA	NA
		K	2018	fall	SN	32	31	5.089	6.288	0.441	3.009	2.299	1.309	0.212	1.10161
		K	2018	spring	SN	26	25	4.378	5.939	0.434	4.605	2.333	1.974	0.428	1.52714
		K	2019	fall	SN	27	25	3.844	7.023	0.41	4.466	2.427	1.841	0.362	1.49649
		K	2019	spring	SN	31	27	3.778	8.206	0.518	5.417	2.105	2.574	0.487	1.68954
		M	2016	fall	SN	33	25	4.378	7.538	0.512	NA	NA	NA	NA	NA
		M	2017	fall	SN	29	20	3.756	7.722	0.518	NA	NA	NA	NA	NA
		M	2018	fall	SN	31	24	3.933	7.881	0.497	2.841	1.752	1.621	0.329	1.04416
		M	2018	spring	SN	22	18	2.667	8.25	0.41	2.225	1.589	1.4	0.224	0.799757
		M	2019	fall	SN	20	15	2.644	7.563	0.405	1.856	1.459	1.272	0.17	0.618424
		M	2019	spring	SN	22	16	3.067	7.174	0.404	2.899	1.947	1.489	0.304	1.06437
		Location	Pasture_Type	Bird	Black_Bear	Bobcat	Cottontail_Rabbit	Deer	Gray_Squirrel	Mountain_Lion	Otter	Possum	Quail	Raccoon	Turkey	Turtle	Sum_All_Use
	Data 2	1	SN	12.6	0	3.7	2.4	9.7	0	0	1.7	5	1.3	5.7	2.3	0	44.4
		2	IM	8.5	0	3.6	1.9	6	0	0	1	1.3	0	4.3	1	0	27.6
		3	IM	13.6	0	2.6	1.5	5.1	0	0	2.4	2	1	5.9	1.4	0	35.4
		4	IM	9.6	0	3.1	1.6	4.9	0	0	1	2.4	1	12.4	1.5	1	38.4
		5	SN	5.4	1.9	5.1	3.1	17.6	0	0	1	2.6	0	7.5	2	0	46.3
		6	IM	6	0	2.1	2.6	5.8	0	0	0	2.5	3	3.4	1	0	26.3
		7	IM	16.2	0	1.1	1.1	4	0	0	1	1.5	1	2.7	0	1	29.5
		8	SN	4.8	0	5.3	3.3	8	1.6	0	1	1.7	0	8.7	3.1	0	37.5
		9	SN	10	0	2.6	1.7	16.2	0	0	1	1.6	1	8.2	7.5	0	49.8
		10	SN	10	2.6	7.9	3	11.1	2.7	1.4	1.2	5.4	1	17.5	14.7	2	80.5
		11	SN	2.7	2.7	3.6	1	10.7	1.5	0	0	2	1	5	2.3	0	32.6
		12	IM	11.1	0	2.7	1.3	17.8	0	0	1	1.6	0	6	1.5	1	44
		13	IM	8.4	1.9	3.2	1	8	0	0	1	1	0	4.3	1	0	29.7
		14	IM	14.1	1.5	3.6	2.5	8.3	3.9	0	1.2	4.2	0	11.1	4.9	0	55.2
		15	SN	8.7	0	1.9	1.3	11.9	1	0	1	3.8	0	9.9	11.6	1	52
		16	SN	14.8	0	5.8	2.1	21.5	0	0	2	8.4	0	20.1	3.3	1	79
		17	SN	9.4	3.2	2.9	4	13	0	0	0	0	0	2.9	1.3	0	36.7
		18	SN	3.8	0	7.2	1.5	13.1	0	0	1.5	4.8	1	9.4	1.5	1	44.7
		19	IM	9.6	0	3.1	6	5.7	0	0	2	5	0	9.3	1	0	41.8
		20	IM	11.9	1.2	2.6	2.6	16.4	1	0	1	2.6	1	6.9	2.3	0	49.5
		21	SN	11.6	0	3.4	2.2	10.2	0	0	1.3	1.6	0	7.2	1.9	0	39.3
		22	SN	17.8	0	3.7	1.3	11.1	0	0	1.3	3.4	1	14.8	1.9	1	57.2
		23	SN	6.3	0	1.7	1.2	7.2	1.6	0	2	2	0	9.7	2.5	0	34.2
		24	IM	7.7	0	2.6	2	7.8	0	0	11	1.5	0	5.5	1	1	40.1
		25	IM	6.3	0	2.4	3.5	8	1.2	0	1	1	0	7.9	1.5	0	32.9
		26	SN	6.4	0	4.2	1.7	16.1	2	0	0	2.4	0	10.4	2.7	0	45.8
		27	IM	15.4	0	5.6	3.9	20.5	0	0	1.4	5	0	12.9	2.4	1	68.1
		28	IM	12.8	2.7	1.9	2.4	11.8	0	0	0	1.8	0	3.1	1.2	0	37.7
		29	IM	12.9	0	2	1	15.5	0	0	1	1	0	4	1	0	38.4
		30	IM	9	0	1.6	1	9.6	0	0	1.5	1.5	0	3	0	0	27.1
		31	IM	14.3	2.6	2.7	1.8	7.1	1	0	2.9	3.2	1.3	6.5	1.4	0	44.7
		32	SN	4.8	1.5	4.8	1.8	13.4	0	0	1	1	0	6.3	1.8	0	36.4
		33	SN	20.6	3.4	6.6	1.5	12.2	0	2	1	2	0	11.4	5.1	0	65.8
		34	SN	6	1.3	2.4	1	8.8	0	1	0	1	1	5.1	1	0	28.5
		35	SN	15.8	2.8	3.3	1.6	16.6	1	0	2	1.3	0	12.1	2.2	0	58.9
		36	SN	6.5	0	7	3.9	10.6	0	0	1.3	4	1.3	17.3	1.2	0	52.9
		37	SN	10	1	9.3	1.3	13.3	0	1.1	2.6	3.6	2.2	16.8	1	0	62.2
		38	SN	12.4	1.6	9.2	3.2	14.5	0	0	1.1	4.8	3	18.1	1.3	1	70.2
		39	SN	6.7	0	1.7	4.6	8.1	1.7	0	1	3.8	1	11.1	4	0	43.9
		40	SN	7.2	2.1	9	1.9	22.4	1	1	1.5	1	1	14.2	3.4	0	65.6
		41	SN	17.6	1.6	2.4	2.8	11.3	0	1.7	2	2.1	0	10.4	3.7	0	55.6
		42	SN	10.9	0	5.3	2.8	14.4	0	0	0	1	0	8.5	2.4	0	45.3
		43	SN	10.4	0	2.7	2.5	13	1	0	0	3.9	0	6.3	3.7	0	43.5
		44	SN	7.3	1	2.5	1.9	8.8	1	0	0	1.2	0	7.3	3.1	0	34
		Pasture	Elevation
	Data 3	A	10.6758
		B	9.98641
		C	10.4683
		F	8.93151
		G	9.47439
		K	8.20498
		M	8.0302
		N	7.98581

## Sheet: Figure 1E
Figure 1E
		Pasture	Year	Season	Pasture_Type	SR_Exotic	SR_non_planted	SR_planted	SR_non_planted_exotic
	Data 1	A	2016	fall	IM	8	22	6	3
		A	2017	fall	IM	8	17	8	1
		A	2018	fall	IM	7	23	5	3
		A	2018	spring	IM	5	15	5	1
		A	2019	fall	IM	7	20	5	3
		A	2019	spring	IM	7	17	6	2
		C	2016	fall	IM	11	22	8	3
		C	2017	fall	IM	8	23	5	2
		C	2018	fall	IM	10	21	8	3
		C	2018	spring	IM	4	20	3	1
		C	2019	fall	IM	9	18	7	2
		C	2019	spring	IM	9	22	6	3
		F	2016	fall	IM	9	28	6	3
		F	2017	fall	IM	7	19	6	1
		F	2018	fall	IM	9	16	7	2
		F	2018	spring	IM	7	12	6	1
		F	2019	fall	IM	4	12	4	0
		F	2019	spring	IM	6	14	5	1
		N	2016	fall	IM	7	30	2	5
		N	2017	fall	IM	4	14	1	3
		N	2018	fall	IM	6	25	2	4
		N	2018	spring	IM	4	22	3	1
		N	2019	fall	IM	3	15	2	1
		N	2019	spring	IM	4	18	2	2
		B	2016	fall	SN	2	34	2	0
		B	2017	fall	SN	3	38	2	1
		B	2018	fall	SN	2	36	1	1
		B	2018	spring	SN	1	42	1	0
		B	2019	fall	SN	2	36	2	0
		B	2019	spring	SN	2	37	1	1
		G	2016	fall	SN	1	37	1	0
		G	2017	fall	SN	2	33	1	1
		G	2018	fall	SN	1	36	1	0
		G	2018	spring	SN	2	30	1	1
		G	2019	fall	SN	2	33	1	1
		G	2019	spring	SN	3	32	1	2
		K	2016	fall	SN	4	34	2	2
		K	2017	fall	SN	4	31	1	3
		K	2018	fall	SN	1	31	1	0
		K	2018	spring	SN	1	25	1	0
		K	2019	fall	SN	2	26	1	1
		K	2019	spring	SN	4	29	2	2
		M	2016	fall	SN	7	30	3	4
		M	2017	fall	SN	9	25	4	5
		M	2018	fall	SN	7	28	3	4
		M	2018	spring	SN	4	20	2	2
		M	2019	fall	SN	5	17	3	2
		M	2019	spring	SN	6	20	2	4
		Location	Pasture_Type	Armadillo	Coyote	Wild_pig	Sum of all Use
	Data 2	1	SN	2.6	3.3	12.2	18.2
		2	IM	1.8	1.7	10.6	14.1
		3	IM	2.3	1.4	9.9	13.5
		4	IM	2.9	2.4	14.3	19.6
		5	SN	3.6	2.6	17.4	23.6
		6	IM	5	1.5	9.9	16.4
		7	IM	1	1.5	4.5	7
		8	SN	3.2	3.9	10.6	17.7
		9	SN	3.7	3.9	12.6	20.2
		10	SN	2.2	5.5	13.1	20.9
		11	SN	4.2	3.3	9.2	16.7
		12	IM	1.2	3	12.4	16.6
		13	IM	2	1.5	11.2	14.7
		14	IM	3.2	2	10.6	15.8
		15	SN	6.2	1.7	16.3	24.3
		16	SN	6.9	6.8	24.9	38.6
		17	SN	1.9	2.8	13	17.6
		18	SN	4.5	2.3	14.7	21.5
		19	IM	7.8	3	11.5	22.2
		20	IM	3.5	1.6	12.1	17.3
		21	SN	3.8	3.2	11.3	18.3
		22	SN	6.1	5.8	18.6	30.5
		23	SN	4.1	1.5	10.1	15.7
		24	IM	3.5	2	11.4	16.8
		25	IM	1.9	2.4	7.5	11.8
		26	SN	3.3	2.1	14.8	20.1
		27	IM	4	8.2	23.3	35.5
		28	IM	3	1.7	13.6	18.2
		29	IM	1.3	2.5	10.1	13.8
		30	IM	1.6	1.2	8	10.8
		31	IM	2.1	2.7	11.2	16
		32	SN	2.4	6.5	9.4	18.3
		33	SN	2	6.1	13.8	21.9
		34	SN	2.7	1.7	10.8	15.2
		35	SN	3	4.3	17.2	24.5
		36	SN	5.5	4.2	16.8	26.5
		37	SN	9.2	5.1	22.2	36.5
		38	SN	7.6	7.7	21.4	36.6
		39	SN	6.5	1.6	16	24
		40	SN	5.4	5.5	26.2	37
		41	SN	2.2	3.2	11.3	16.7
		42	SN	1.6	2.6	14.5	18.7
		43	SN	3.1	2.2	13.2	18.4
		44	SN	2.5	1.4	11.5	15.4
		Pasture	Elevation
	Data 3	A	10.6758
		B	9.98641
		C	10.4683
		F	8.93151
		G	9.47439
		K	8.20498
		M	8.0302
		N	7.98581

## Sheet: Figure 1F
Figure 1F
		Year	Season	Pasture	Sector	PalatableSpeciesCover%	Pasture_Type
	Data 1	2018	fall	A	1	86.1062	IM
		2018	fall	A	2	77.1015	IM
		2018	fall	A	3	83.4324	IM
		2018	fall	B	1	69.2227	SN
		2018	fall	B	2	64.8332	SN
		2018	fall	B	3	88.8628	SN
		2018	fall	C	1	70.4574	IM
		2018	fall	C	2	90.0223	IM
		2018	fall	C	3	88.6095	IM
		2018	fall	F	1	94.5306	IM
		2018	fall	F	2	99.1755	IM
		2018	fall	F	3	94.2061	IM
		2018	fall	G	1	89.064	SN
		2018	fall	G	2	91.9891	SN
		2018	fall	G	3	76.6121	SN
		2018	fall	K	1	97.6948	SN
		2018	fall	K	2	100	SN
		2018	fall	K	3	99.1011	SN
		2018	fall	M	1	98.3322	SN
		2018	fall	M	2	99.3814	SN
		2018	fall	M	3	97.7586	SN
		2018	fall	N	1	97.8058	IM
		2018	fall	N	2	91.0839	IM
		2018	fall	N	3	98.2721	IM
		2018	spring	A	1	85.4385	IM
		2018	spring	A	2	100	IM
		2018	spring	A	3	81.3004	IM
		2018	spring	B	1	78.0325	SN
		2018	spring	B	2	64.9211	SN
		2018	spring	B	3	89.8619	SN
		2018	spring	C	1	83.5924	IM
		2018	spring	C	2	95.5263	IM
		2018	spring	C	3	89.7669	IM
		2018	spring	F	1	99.7701	IM
		2018	spring	F	2	98.9398	IM
		2018	spring	F	3	98.8661	IM
		2018	spring	G	1	87.2386	SN
		2018	spring	G	2	89.2074	SN
		2018	spring	G	3	77.9319	SN
		2018	spring	K	1	99.7826	SN
		2018	spring	K	2	100	SN
		2018	spring	K	3	99.7917	SN
		2018	spring	M	1	99.5789	SN
		2018	spring	M	2	86.7412	SN
		2018	spring	M	3	98.9583	SN
		2018	spring	N	1	95.0839	IM
		2018	spring	N	2	94.5799	IM
		2018	spring	N	3	97.3088	IM
		2019	fall	A	1	85.4261	IM
		2019	fall	A	2	68.2936	IM
		2019	fall	A	3	60.5246	IM
		2019	fall	B	1	67.3701	SN
		2019	fall	B	2	60.94	SN
		2019	fall	B	3	90.2257	SN
		2019	fall	C	1	70.7672	IM
		2019	fall	C	2	80.7868	IM
		2019	fall	C	3	61.2373	IM
		2019	fall	F	1	97.1385	IM
		2019	fall	F	2	99.3523	IM
		2019	fall	F	3	97.1401	IM
		2019	fall	G	1	94.7665	SN
		2019	fall	G	2	83.4681	SN
		2019	fall	G	3	80.2041	SN
		2019	fall	K	1	98.1418	SN
		2019	fall	K	2	99.6186	SN
		2019	fall	K	3	99.1482	SN
		2019	fall	M	1	98.5504	SN
		2019	fall	M	2	96.8592	SN
		2019	fall	M	3	99.5787	SN
		2019	fall	N	1	84.0335	IM
		2019	fall	N	2	95.8427	IM
		2019	fall	N	3	85.9712	IM
		2019	spring	A	1	86.8446	IM
		2019	spring	A	2	75.6577	IM
		2019	spring	A	3	80.486	IM
		2019	spring	B	1	83.0085	SN
		2019	spring	B	2	73.9761	SN
		2019	spring	B	3	90.7362	SN
		2019	spring	C	1	77.747	IM
		2019	spring	C	2	97.2207	IM
		2019	spring	C	3	88.3222	IM
		2019	spring	F	1	94.38	IM
		2019	spring	F	2	99.5571	IM
		2019	spring	F	3	99.5897	IM
		2019	spring	G	1	92.5655	SN
		2019	spring	G	2	92.7376	SN
		2019	spring	G	3	83.8811	SN
		2019	spring	K	1	93.8129	SN
		2019	spring	K	2	99.658	SN
		2019	spring	K	3	98.1782	SN
		2019	spring	M	1	99.0587	SN
		2019	spring	M	2	93.0085	SN
		2019	spring	M	3	94.3993	SN
		2019	spring	N	1	92.8007	IM
		2019	spring	N	2	96.6225	IM
		2019	spring	N	3	89.786	IM
		Year	Pasture_Type	Pasture	Sector	Month	perDM	perN_DM	perCP_DM	perOM_dm	perP_DM	logPDM	per_IVOMD
	Data 2	2018	IM	A	3	Jan	90.5	0.849	5.3	90.3	0.131	0.0534626	32.6
		2018	IM	A	3	Feb	90.1	0.771	4.82	91.5	0.079	0.0330214	30.2
		2018	IM	A	3	Mar	94.9	1.008	6.3	91.5	0.121	0.0496056	38.3
		2018	IM	A	3	Apr	92.3	1.041	6.5	93.6	0.113	0.0464952	33.5
		2018	IM	A	3	May	93.6	0.652	4.07	95.2	0.072	0.0301948	31.7
		2018	IM	A	3	June	92.8	0.969	6.05	93.6	0.121	0.0496056	41.6
		2018	IM	A	3	July	89.5	0.944	5.9	93.7	0.091	0.0378248	48.3
		2018	IM	A	3	Aug	88.3	0.933	5.83	91.2	0.104	0.0429691	40.7
		2018	IM	A	3	Sept	91.5	0.844	5.28	93.1	0.079	0.0330214	30.3
		2018	IM	A	3	Oct	90.4	1.008	6.3	92.1	0.081	0.0338257	19
		2018	IM	A	3	Nov	90.3	0.805	5.03	92.5	0.129	0.0526939	35.3
		2018	IM	A	3	Dec	91.9	0.809	5.06	92.8	0.068	0.0285713	30.8
		2019	IM	A	3	Jan	93.6	0.86	5.37	92.3	0.129	0.0526939	26.2
		2019	IM	A	3	Feb	94.6	0.866	5.41	92.7	0.073	0.0305997	24.1
		2019	IM	A	3	Mar	94	0.916	5.73	92.1	0.109	0.0449315	23.9
		2019	IM	A	3	Apr	91.3	1.127	7.04	92.9	0.115	0.0472749	32.7
		2019	IM	A	3	June	91.3	1.121	7.01	91.3	0.122	0.0499929	44.3
		2019	IM	A	3	Aug	92.7	0.884	5.53	92.2	0.089	0.0370279	28.5
		2019	IM	A	3	Sept	94.7	0.975	6.09	91.3	0.16	0.064458	26.1
		2019	IM	A	3	Oct	91.2	1.089	6.81	94	0.116	0.0476642	26.6
		2017	IM	A	2	Apr	91.5	1.228	7.68	88.7	0.194	0.0770043	53.2
		2017	IM	A	2	Apr	90.6	1.174	7.34	80.3	0.151	0.0610753	50.5
		2017	IM	A	2	Apr	90.6	1.403	8.77	90.7	0.162	0.0652061	52.4
		2017	IM	A	2	Apr	91.4	1.41	8.81	92	0.281	0.107549	51.7
		2017	IM	A	2	Apr	91.9	2.115	13.22	89.6	0.194	0.0770043	57.1
		2017	IM	A	2	July	90.3	1.787	11.17	93.8	0.19	0.075547	47.6
		2017	IM	A	2	July	89.9	1.132	7.08	92.2	0.16	0.064458	46.8
		2017	IM	A	2	July	90.1	0.947	5.92	90.9	0.149	0.06032	46.3
		2017	IM	A	2	July	89.5	1.583	9.89	93.7	0.192	0.0762763	50.6
		2017	IM	A	2	July	90.7	1.507	9.42	91.2	0.207	0.0817073	48
		2017	IM	A	2	July	90.9	1.344	8.4	94.1	0.198	0.0784568	56.5
		2017	IM	A	2	July	89.9	1.689	10.56	93.2	0.179	0.0715138	49.6
		2017	IM	A	2	Oct	89.6	1.185	7.41	88.4	0.142	0.0576661	24.5
		2017	IM	A	2	Oct	93.6	0.922	5.76	92.3	0.126	0.0515384	35.4
		2017	IM	A	2	Oct	89.7	1.332	8.33	93.5	0.187	0.0744507	37.7
		2017	IM	A	2	Oct	89.6	1.339	8.37	93.1	0.15	0.0606978	32
		2017	IM	A	2	Oct	90.4	1.786	11.16	92.9	0.171	0.0685569	28.2
		2017	IM	A	2	Oct	90	1.478	9.24	93.2	0.122	0.0499929	32.9
		2017	IM	A	2	Nov	94	1.014	6.34	92.9	0.109	0.0449315	25.8
		2017	IM	A	2	Nov	93.4	0.935	5.85	92.3	0.1	0.0413927	28.9
		2017	IM	A	2	Nov	93	0.937	5.86	92.9	0.119	0.0488301	30.1
		2017	IM	A	2	Nov	92.7	1.244	7.77	92.7	0.144	0.058426	29.5
		2017	IM	A	2	Nov	93.2	1.273	7.95	92.9	0.156	0.0629578	31.4
		2017	IM	A	2	Nov	94.2	0.913	5.71	92.8	0.125	0.0511525	29.9
		2018	SN	B	3	Jan	89.5	1.129	7.06	94.1	0.111	0.0457141	34.8
		2018	SN	B	3	Mar	94.9	1.007	6.29	95.2	0.091	0.0378248	30.9
		2018	SN	B	3	Apr	93.1	1.262	7.89	94.6	0.152	0.0614525	38.9
		2018	SN	B	3	May	95.9	0.915	5.72	92.3	0.09	0.0374265	35.9
		2018	SN	B	3	June	93	0.983	6.15	93.7	0.14	0.0569049	41.5
		2018	SN	B	3	July	89.1	1.199	7.49	95.1	0.09	0.0374265	36.9
		2018	SN	B	3	Aug	87.6	0.98	6.12	95	0.079	0.0330214	34.1
		2018	SN	B	3	Sept	90.8	0.855	5.35	94.1	0.109	0.0449315	28.4
		2018	SN	B	3	Oct	91.5	0.672	4.2	95.2	0.059	0.024896	27.4
		2018	SN	B	3	Nov	88.9	0.921	5.75	92.7	0.097	0.0402066	37.2
		2018	SN	B	3	Dec	93.6	0.849	5.31	95.1	0.066	0.0277572	27.3
		2019	SN	B	3	Jan	93.9	0.777	4.85	95.6	0.08	0.0334238	22.1
		2019	SN	B	3	Feb	93.7	0.724	4.53	95.4	0.053	0.0224284	26.8
		2019	SN	B	3	Mar	93.4	0.881	5.5	95.2	0.077	0.0322157	24
		2019	SN	B	3	Apr	92.3	0.916	5.72	94.7	0.096	0.0398106	26.3
		2019	SN	B	3	June	91.2	1.157	7.23	91.2	0.102	0.0421816	40.1
		2019	SN	B	3	Aug	92.6	1.027	6.42	93.3	0.059	0.024896	24.5
		2019	SN	B	3	Sept	93.9	1.076	6.73	94.8	0.113	0.0464952	26.9
		2019	SN	B	3	Oct	94.5	1.053	6.58	95.8	0.082	0.0342273	29.2
		2017	SN	B	3	Apr	91.1	1.712	10.7	92.3	0.301	0.114277	46.4
		2017	SN	B	3	Apr	90.6	1.788	11.18	94.7	0.195	0.0773679	21.8
		2017	SN	B	3	Apr	91.1	1.575	9.84	91.1	0.28	0.10721	53.6
		2017	SN	B	3	Apr	91.5	1.326	8.29	92.7	0.272	0.104487	52.7
		2017	SN	B	3	Apr	90.8	1.511	9.44	93	0.236	0.0920185	60.6
		2017	SN	B	3	Apr	91.2	1.478	9.23	95.2	0.144	0.058426	21.7
		2017	SN	B	3	Aug	91.2	1.386	8.67	92.7	0.202	0.0799045	49.7
		2017	SN	B	3	Aug	90.9	1.321	8.26	93.4	0.214	0.0842187	33.9
		2017	SN	B	3	Aug	90.7	1.441	9	94.1	0.161	0.0648322	25
		2017	SN	B	3	Aug	90.9	0.827	5.17	93.9	0.179	0.0715138	35
		2017	SN	B	3	Aug	90.3	1.258	7.86	94.3	0.179	0.0715138	38.3
		2017	SN	B	3	Aug	91	1.181	7.38	94.5	0.145	0.0588055	34.5
		2017	SN	B	3	Nov	91.1	0.93	5.81	93.9	0.155	0.062582	28.6
		2017	SN	B	3	Nov	90.9	1.094	6.84	93.4	0.19	0.075547	30.6
		2017	SN	B	3	Nov	91.8	1.22	7.62	91.8	0.136	0.0553783	35.2
		2017	SN	B	3	Nov	92.1	1.034	6.46	94.7	0.13	0.0530784	28.8
		2017	SN	B	3	Nov	91.5	0.984	6.15	95.4	0.123	0.0503798	23.8
		2017	SN	B	3	Nov	91.3	1.022	6.39	93.9	0.16	0.064458	36.1
		2018	IM	C	3	Jan	90.4	0.932	5.83	92.8	0.15	0.0606978	26.9
		2018	IM	C	3	Feb	89	0.911	5.7	91.5	0.11	0.045323	31.1
		2018	IM	C	3	Mar	94.4	1.127	7.04	91.2	0.169	0.0678145	42.4
		2018	IM	C	3	Apr	93.4	0.871	5.45	93.3	0.112	0.0461048	29.9
		2018	IM	C	3	May	93.1	0.768	4.8	94.6	0.071	0.0297895	29.4
		2018	IM	C	3	June	93.7	0.899	5.62	91.5	0.051	0.0216027	27.4
		2018	IM	C	3	July	89.5	0.854	5.34	94.5	0.148	0.0599419	48.2
		2018	IM	C	3	Aug	89	0.798	4.99	93.4	0.113	0.0464952	40.8
		2018	IM	C	3	Sept	94.3	0.828	5.18	92.6	0.135	0.0549959	39.1
		2018	IM	C	3	Oct	93	0.755	4.72	93	0.117	0.0480532	32.2
		2018	IM	C	3	Nov	90.1	0.86	5.37	92.8	0.179	0.0715138	38.1
		2018	IM	C	3	Dec	89.9	0.927	5.79	92.5	0.149	0.06032	38.2
		2019	IM	C	3	Jan	93.1	0.673	4.2	93.1	0.262	0.101059	22
		2019	IM	C	3	Feb	94.1	0.674	4.21	92.9	0.113	0.0464952	33.3
		2019	IM	C	3	Mar	94	0.865	5.4	92.8	0.095	0.0394141	18.9
		2019	IM	C	3	Apr	91.6	1.11	6.94	92.8	0.118	0.0484418	35.7
		2019	IM	C	3	June	93	0.87	5.44	93	0.129	0.0526939	45.2
		2019	IM	C	3	Aug	91.6	0.987	6.17	92.3	0.146	0.0591846	36.8
		2019	IM	C	3	Sept	94	0.762	4.76	93.8	0.099	0.0409977	26.9
		2019	IM	C	3	Oct	92.5	1.084	6.77	94.1	0.147	0.0595634	32
		2017	IM	C	3	Apr	93.2	1.534	9.59	92.3	0.265	0.102091	49.8
		2017	IM	C	3	Apr	92.7	1.569	9.81	92.1	0.21	0.0827854	51.9
		2017	IM	C	3	Apr	92.9	1.654	10.33	92.6	0.199	0.0788192	52.1
		2017	IM	C	3	Apr	93.2	1.464	9.15	91.7	0.299	0.113609	53.2
		2017	IM	C	3	Apr	92.9	1.341	8.38	91	0.208	0.0820669	50.5
		2017	IM	C	3	Apr	93.2	1.326	8.29	92.2	0.216	0.0849336	52.2
		2017	IM	C	3	July	91.9	1.199	7.49	93	0.225	0.0881361	49.2
		2017	IM	C	3	July	91.4	1.037	6.48	94.8	0.159	0.0640834	47.8
		2017	IM	C	3	July	92.4	1.203	7.52	89.8	0.241	0.0937718	45.1
		2017	IM	C	3	July	92.8	1.42	8.88	80.3	0.236	0.0920185	49.2
		2017	IM	C	3	July	91.8	1.119	6.99	94.8	0.198	0.0784568	46.9
		2017	IM	C	3	July	92	0.967	6.04	93.6	0.192	0.0762763	43.6
		2017	IM	C	3	Oct	92.2	0.873	5.46	92	0.227	0.0888446	40.6
		2017	IM	C	3	Oct	92.5	1.177	7.36	94.6	0.124	0.0507663	42.4
		2017	IM	C	3	Oct	92.1	0.575	3.59	94.7	0.096	0.0398106	36.4
		2017	IM	C	3	Oct	92.3	0.749	4.68	94	0.127	0.0519239	33.5
		2017	IM	C	3	Oct	91.8	0.584	3.65	94.3	0.088	0.0366289	33
		2017	IM	C	3	Oct	92.2	1.17	7.31	82.4	0.222	0.0870712	29.2
		2017	IM	C	3	Nov	93.1	1.195	7.47	77.1	0.205	0.080987	39.2
		2017	IM	C	3	Nov	94.8	0.911	5.69	64.5	0.149	0.06032	39.3
		2017	IM	C	3	Nov	93.1	0.693	4.33	95	0.115	0.0472749	25.5
		2017	IM	C	3	Nov	92.8	0.828	5.17	95.2	0.107	0.0441476	26.4
		2017	IM	C	3	Nov	93.3	0.96	6	91.3	0.141	0.0572856	29.7
		2017	IM	C	3	Nov	94.4	1.131	7.07	81.7	0.162	0.0652061	29.1
		2018	IM	F	1	Jan	88.8	0.951	5.94	93.5	0.081	0.0338257	26.1
		2018	IM	F	1	Feb	94.9	0.786	4.91	95.1	0.086	0.0358298	30.8
		2018	IM	F	1	Mar	92.5	0.988	6.18	94.2	0.093	0.0386202	35.4
		2018	IM	F	1	Apr	93.5	1.098	6.86	93.9	0.141	0.0572856	42
		2018	IM	F	1	May	94.1	0.725	4.53	94.9	0.091	0.0378248	28.4
		2018	IM	F	1	June	93.7	1.069	6.68	94.3	0.111	0.0457141	51.8
		2018	IM	F	1	July	89.7	0.942	5.88	95.6	0.072	0.0301948	43.9
		2018	IM	F	1	Aug	89.8	0.638	3.99	94.6	0.084	0.0350293	35.9
		2018	IM	F	1	Sept	92.4	0.975	6.09	93.3	0.078	0.0326188	36.9
		2018	IM	F	1	Oct	93.1	0.94	5.88	93.2	0.089	0.0370279	32.1
		2018	IM	F	1	Nov	90.3	0.884	5.52	94	0.081	0.0338257	38.1
		2018	IM	F	1	Dec	93.3	0.795	4.97	91.9	0.09	0.0374265	35.3
		2019	IM	F	1	Jan	91.1	0.84	5.25	93.6	0.407	0.148294	26.7
		2019	IM	F	1	Feb	96.4	0.752	4.7	94.5	0.071	0.0297895	25.1
		2019	IM	F	1	Mar	94.4	0.694	4.33	94	0.089	0.0370279	21.7
		2019	IM	F	1	Apr	90.2	1.115	6.97	94.5	0.084	0.0350293	29.3
		2019	IM	F	1	June	92.6	1.942	12.14	92.6	0.151	0.0610753	50.2
		2019	IM	F	1	Aug	91.9	1.469	9.18	92.9	0.148	0.0599419	34.9
		2019	IM	F	1	Sept	92.9	1.09	6.81	94.7	0.13	0.0530784	39
		2019	IM	F	1	Oct	94.3	1.204	7.53	94	0.144	0.058426	33.3
		2017	IM	F	3	Apr	90.9	1.624	10.15	91.5	0.293	0.111599	51.4
		2017	IM	F	3	Apr	91.2	1.403	8.77	87.2	0.302	0.114611	44.5
		2017	IM	F	3	Apr	91.1	1.479	9.25	91.7	0.3	0.113943	45
		2017	IM	F	3	Apr	91.1	1.229	7.68	89.3	0.217	0.0852906	52.1
		2017	IM	F	3	Apr	91.6	1.321	8.26	91.1	0.174	0.0696681	55.8
		2017	IM	F	3	Apr	91.4	1.363	8.52	92.8	0.237	0.0923697	52.8
		2017	IM	F	3	July	95	1.262	7.89	78.8	0.179	0.0715138	40.6
		2017	IM	F	3	July	90.9	1.056	6.6	92.9	0.277	0.106191	40.6
		2017	IM	F	3	July	90.1	1.1	6.88	94	0.243	0.0944711	44.7
		2017	IM	F	3	July	90.1	1.364	8.52	90.9	0.303	0.114944	40.4
		2017	IM	F	3	July	90.9	1.186	7.41	93.1	0.246	0.095518	42.9
		2017	IM	F	3	July	90.2	1.214	7.59	91.6	0.336	0.125806	48.2
		2017	IM	F	3	Oct	89.6	1.291	8.07	92.2	0.255	0.0986437	27.8
		2017	IM	F	3	Oct	94.9	0.799	4.99	94	0.18	0.071882	27.2
		2017	IM	F	3	Oct	90.3	1.252	7.83	92.2	0.193	0.0766404	33.1
		2017	IM	F	3	Oct	89.9	1.418	8.86	93	0.21	0.0827854	25.2
		2017	IM	F	3	Oct	90.8	1.139	7.12	90.8	0.32	0.120574	32.4
		2017	IM	F	3	Oct	90.7	0.907	5.67	94.3	0.195	0.0773679	36.2
		2017	IM	F	3	Oct	94.1	0.738	4.61	94.4	0.158	0.0637086	33.5
		2017	IM	F	3	Oct	95.5	0.891	5.57	94.1	0.175	0.0700379	37.8
		2017	IM	F	3	Oct	93.1	1.272	7.95	93.6	0.171	0.0685569	39.6
		2017	IM	F	3	Oct	93.7	1.119	7	93.4	0.172	0.0689276	36.3
		2017	IM	F	3	Oct	90.8	0.956	5.98	92.8	0.159	0.0640834	32.8
		2017	IM	F	3	Oct	90.6	1.052	6.57	93.6	0.235	0.091667	34.5
		2017	IM	F	3	Nov	89.6	0.881	5.5	91.6	0.179	0.0715138	31.8
		2017	IM	F	3	Nov	90.9	0.872	5.45	85.4	0.14	0.0569049	36.6
		2017	IM	F	3	Nov	91.1	0.799	4.99	93.4	0.162	0.0652061	34.4
		2017	IM	F	3	Nov	90.6	0.878	5.49	92.7	0.17	0.0681859	37.6
		2017	IM	F	3	Nov	90.7	0.995	6.22	91.7	0.158	0.0637086	35.1
		2017	IM	F	3	Nov	91.1	1.26	7.88	91.9	0.215	0.0845763	38.5
		2018	SN	G	3	Jan	90.1	0.805	5.03	95.3	0.111	0.0457141	34.6
		2018	SN	G	3	Feb	92.9	1.007	6.3	93.7	0.126	0.0515384	34.3
		2018	SN	G	3	Mar	95	0.808	5.05	94.6	0.101	0.0417873	37.1
		2018	SN	G	3	Apr	93	0.983	6.15	93.7	0.14	0.0569049	41.5
		2018	SN	G	3	May	96.3	1.086	6.79	77.4	0.125	0.0511525	41.9
		2018	SN	G	3	June	94	1.49	9.31	90.9	0.199	0.0788192	55.1
		2018	SN	G	3	July	90.2	0.662	4.13	95.6	0.043	0.0182843	37.8
		2018	SN	G	3	Aug	90.7	0.771	4.82	95.2	0.076	0.0318123	37.8
		2018	SN	G	3	Sept	91	0.769	4.81	94.6	0.09	0.0374265	27.4
		2018	SN	G	3	Oct	92	0.894	5.59	94.4	0.079	0.0330214	18.3
		2018	SN	G	3	Nov	88.9	0.745	4.66	93.7	0.108	0.0445398	37.7
		2018	SN	G	3	Dec	90.3	0.658	4.11	94.6	0.069	0.0289777	32.1
		2019	SN	G	3	Jan	94.2	0.663	4.15	94.7	0.098	0.0406023	24.7
		2019	SN	G	3	Feb	95.6	0.632	3.95	94.4	0.043	0.0182843	25.6
		2019	SN	G	3	Mar	93.6	0.618	3.86	94.9	0.058	0.0244857	20
		2019	SN	G	3	Apr	90.3	0.87	5.44	94.4	0.103	0.0425755	31.5
		2019	SN	G	3	June	92.3	0.72	4.5	92.3	0.081	0.0338257	28.9
		2019	SN	G	3	Aug	93.6	1.057	6.61	92.2	0.097	0.0402066	37.9
		2019	SN	G	3	Sept	93.2	0.761	4.76	95.4	0.099	0.0409977	21.6
		2019	SN	G	3	Oct	91.9	1.178	7.36	93.1	0.808	0.257198	31.4
		2017	SN	G	1	Apr	93.2	0.926	5.79	93.9	0.133	0.0542299	42
		2017	SN	G	1	Apr	93.6	2.22	13.87	94.6	0.243	0.0944711	47.1
		2017	SN	G	1	Apr	93	1.176	7.35	94.2	0.133	0.0542299	48.1
		2017	SN	G	1	Apr	93	1.919	11.99	94.5	0.306	0.115943	55.6
		2017	SN	G	1	Apr	93.2	1.226	7.66	90.1	0.183	0.0729847	49.3
		2017	SN	G	1	Oct	91.7	0.819	5.12	93.5	0.125	0.0511525	35.5
		2017	SN	G	1	Oct	91.6	1.031	6.44	94	0.146	0.0591846	31.9
		2017	SN	G	1	Oct	94.4	0.806	5.04	95	0.162	0.0652061	30.7
		2017	SN	G	1	Oct	94.2	0.839	5.24	95.5	0.132	0.0538464	22.7
		2017	SN	G	1	Oct	91.5	1.219	7.62	94	0.179	0.0715138	35.9
		2017	SN	G	1	Oct	91.9	1.134	7.09	95	0.158	0.0637086	19.6
		2018	SN	K	3	Jan	92.7	0.954	5.96	93.5	0.077	0.0322157	27.7
		2018	SN	K	3	Feb	92.4	0.961	6.01	93.7	0.108	0.0445398	23.1
		2018	SN	K	3	Mar	93.8	0.976	6.1	91.6	0.111	0.0457141	24.2
		2018	SN	K	3	Apr	93.7	1.416	8.85	90.6	0.15	0.0606978	42.4
		2018	SN	K	3	May	94.1	1.11	6.94	94.4	0.089	0.0370279	51.4
		2018	SN	K	3	June	94	0.673	4.21	95.5	0.092	0.0382226	27.6
		2018	SN	K	3	July	90.4	1.01	6.31	94.5	0.071	0.0297895	35.9
		2018	SN	K	3	Aug	88.6	1.136	7.1	93	0.125	0.0511525	41.8
		2018	SN	K	3	Sept	92.5	0.879	5.5	93.2	0.049	0.0207755	29.8
		2018	SN	K	3	Oct	91.3	0.992	6.2	91.8	0.08	0.0334238	24.9
		2018	SN	K	3	Nov	91.5	0.816	5.1	93	0.046	0.0195317	21.2
		2018	SN	K	3	Dec	90.4	1.016	6.35	92.2	0.092	0.0382226	30.9
		2019	SN	K	3	Jan	92.8	0.88	5.5	92.5	0.112	0.0461048	18.1
		2019	SN	K	3	Feb	95.1	0.955	5.97	91.8	0.063	0.0265333	16
		2019	SN	K	3	Mar	94.2	1.357	8.48	91.7	0.103	0.0425755	24.3
		2019	SN	K	3	Apr	90.8	2.067	12.92	91.2	0.156	0.0629578	40.2
		2019	SN	K	3	May	92.6	1.1	6.88	92.6	0.053	0.0224284	18.6
		2019	SN	K	3	June	92	1.847	11.54	92	0.15	0.0606978	53.8
		2019	SN	K	3	Aug	93.9	1.664	10.4	90.4	0.077	0.0322157	26.6
		2019	SN	K	3	Sept	93.1	1.197	7.48	93.2	0.114	0.0468852	30.7
		2019	SN	K	3	Oct	95	1.139	7.12	92.3	0.096	0.0398106	31
		2017	SN	K	3	Aug	91.6	1.301	8.13	90.3	0.128	0.0523091	42.3
		2017	SN	K	3	Aug	91.9	1.402	8.76	92.8	0.106	0.0437551	44.5
		2017	SN	K	3	Aug	93	1.576	9.85	90.5	0.116	0.0476642	37.4
		2018	SN	M	3	Jan	88.7	1.138	7.11	94.2	0.081	0.0338257	27.7
		2018	SN	M	3	Feb	91.8	1.074	6.71	92.8	0.098	0.0406023	36.7
		2018	SN	M	3	Mar	93	1.155	7.22	93.1	0.073	0.0305997	31.8
		2018	SN	M	3	Apr	93.3	1.03	6.44	92.2	0.102	0.0421816	34.1
		2018	SN	M	3	May	92.3	1.855	11.59	89.7	0.22	0.0863598	62.3
		2018	SN	M	3	June	93.7	1.416	8.85	90.6	0.15	0.0606978	42.4
		2018	SN	M	3	July	89	1.139	7.12	94.8	0.083	0.0346285	42.9
		2018	SN	M	3	Aug	88.7	0.955	5.97	94.8	0.049	0.0207755	38.3
		2018	SN	M	3	Sept	91.3	0.907	5.67	94.1	0.05	0.0211893	31.1
		2018	SN	M	1	Oct	91.3	1.03	6.43	93.8	0.05	0.0211893	29.2
		2018	SN	M	3	Nov	90.4	0.86	5.37	94	0.07	0.0293838	29.6
		2018	SN	M	3	Dec	95.6	0.884	5.52	94	0.089	0.0370279	29
		2019	SN	M	3	Jan	93.4	0.776	4.85	93.9	0.306	0.115943	19.6
		2019	SN	M	3	Feb	95.6	1.071	6.7	93.3	0.107	0.0441476	23.1
		2019	SN	M	3	Mar	93.9	0.976	6.1	94.6	0.078	0.0326188	21.8
		2019	SN	M	3	Apr	89.3	2.394	14.96	93.6	0.13	0.0530784	38.1
		2019	SN	M	3	May	92.5	1.692	10.57	92.5	0.102	0.0421816	31.2
		2019	SN	M	3	June	91.9	1.35	8.44	91.9	0.082	0.0342273	37.8
		2019	SN	M	3	Aug	91.3	1.145	7.16	93.8	0.069	0.0289777	39.7
		2019	SN	M	3	Sept	93.8	1.383	8.64	92.5	0.115	0.0472749	40.8
		2019	SN	M	3	Oct	92.2	1.373	8.58	93.8	0.101	0.0417873	40.2
		2017	SN	M	3	Apr	91.4	1.444	9.03	93	0.093	0.0386202	52.7
		2017	SN	M	3	Apr	92.1	1.446	9.04	93	0.13	0.0530784	47.8
		2017	SN	M	3	Apr	92	0.756	4.73	92	0.092	0.0382226	47.5
		2017	SN	M	3	Apr	91.1	1.54	9.62	91.8	0.113	0.0464952	48.6
		2017	SN	M	3	Apr	91.4	1.154	7.21	93.3	0.085	0.0354297	41.8
		2017	SN	M	3	Apr	91	1.344	8.4	91.6	0.095	0.0394141	55.1
		2017	SN	M	3	July	89.5	1.207	7.54	95.2	0.123	0.0503798	41.6
		2017	SN	M	3	July	90	1.086	6.78	93.6	0.086	0.0358298	40.6
		2017	SN	M	3	July	92	1.141	7.13	93	0.093	0.0386202	44.4
		2017	SN	M	3	July	90.4	0.784	4.9	94.1	0.077	0.0322157	47
		2017	SN	M	3	July	91.3	1.56	9.75	91	0.095	0.0394141	47
		2017	SN	M	3	July	91.7	1.437	8.98	93.4	0.12	0.049218	54
		2018	IM	N	1	Jan	88.8	1.089	6.8	93	0.112	0.0461048	31
		2018	IM	N	1	Feb	91.2	1.098	6.86	93.2	0.178	0.0711453	38.6
		2018	IM	N	1	Mar	95.1	1.092	6.83	92	0.2	0.0791812	48.6
		2018	IM	N	1	Apr	93.3	1.053	6.58	86.9	0.188	0.0748164	42.7
		2018	IM	N	1	May	94.5	0.91	5.69	90.6	0.089	0.0370279	17.3
		2018	IM	N	1	June	93.3	1.053	6.58	86.9	0.188	0.0748164	42.7
		2018	IM	N	1	July	89.2	1.289	8.05	93.4	0.175	0.0700379	49.3
		2018	IM	N	1	Aug	88.7	1.032	6.45	94	0.105	0.0433623	48.5
		2018	IM	N	1	Sept	93.9	0.866	5.41	93.3	0.115	0.0472749	38.9
		2018	IM	N	1	Oct	91.7	1.011	6.32	92.7	0.097	0.0402066	37.4
		2018	IM	N	1	Nov	90.7	0.816	5.1	92.6	0.07	0.0293838	35.4
		2018	IM	N	1	Dec	94.8	0.744	4.65	92.6	0.114	0.0468852	32
		2019	IM	N	1	Jan	91.1	0.94	5.88	92	0.261	0.100715	29.6
		2019	IM	N	1	Feb	96.5	1.064	6.65	92	0.155	0.062582	28.1
		2019	IM	N	1	Mar	93.2	1.477	9.23	91.9	0.139	0.0565237	35.6
		2019	IM	N	1	Apr	90.6	1.486	9.28	91.8	0.139	0.0565237	32.9
		2019	IM	N	1	May	91.9	1.279	7.99	91.9	0.12	0.049218	36.4
		2019	IM	N	1	June	92.4	1.599	9.99	92.4	0.129	0.0526939	40.9
		2019	IM	N	1	Aug	92.5	1.518	9.49	91.5	0.203	0.0802656	42.3
		2019	IM	N	1	Sept	93.1	1.415	8.84	93.8	0.176	0.0704073	44.4
		2019	IM	N	1	Oct	93.1	1.461	9.13	93.3	0.13	0.0530784	40.2
		2017	IM	N	2	Aug	92.2	1.52	9.5	93.5	0.155	0.062582	36.1
		2017	IM	N	2	Aug	92.4	1.266	7.91	93.1	0.252	0.0976043	33.7
		Pasture_Name	Pasture_Type	Pasture	Year	Jan	Feb	March	April	May	June	July	August	September	October	November	December
	Data 3	East Marsh Block #2	SN	M	2017	0	0	1.50981	6.79416	2.1389	10.5687	8.80725	0	0	0	0	0
		Shop Field Block	IM	F	2017	0	0	3.00677	14.2821	4.35981	21.799	18.8925	5.26184	46.1037	55.8757	49.9875	27.1862
		Summer #3 Block	IM	N	2017	0	0	3.06748	14.5706	4.60123	23.0061	19.1718	5.3681	22.3671	9.84151	18.7883	9.84151
		Tropical East Block #1	IM	C	2017	0	0	2.96369	14.0776	4.44554	22.2277	18.5231	5.18647	24.2035	8.64411	18.1526	17.2882
		Tropical West Block #1	IM	A	2017	0	0	2.94046	13.9672	4.41068	22.0534	18.3778	5.1458	23.1561	8.57633	18.0103	7.7187
		West Marsh Block #2	SN	B	2017	0	0	1.44231	10.8173	10.8173	0	9.375	8.65385	22.7163	7.93269	19.4712	0
		West Marsh Block #4	SN	G	2017	0	0	0	0	0	0	0	13.8889	18.2749	0	0	0
		Winter #6 Block	SN	K	2017	0	0	1.48552	7.0562	2.22827	11.1414	9.28448	0	0	0	0	0
		East Marsh Block #2	SN	M	2018	0	0	0.503271	3.77453	1.00654	0	2.39054	3.90035	1.25818	0	0	0
		Shop Field Block	IM	F	2018	26.6099	10.223	4.38487	26.3092	3.50789	10.5237	24.5552	27.1862	26.3092	16.6625	0	0
		Summer #3 Block	IM	N	2018	15.1329	0.153374	27.7352	26.8405	3.57873	13.4202	8.94683	0	0	14.3149	26.8405	16.999
		Tropical East Block #1	IM	C	2018	26.7967	11.2373	3.45764	25.9323	19.8815	10.3729	24.2035	19.017	0	0	0	0
		Tropical West Block #1	IM	A	2018	26.5866	10.2916	3.43053	25.729	3.43053	0	31.7324	18.8679	0	11.1492	8.57633	0
		West Marsh Block #2	SN	B	2018	0	0	0.600962	3.60577	3.125	3.60577	1.5625	0	0	0	0	0
		West Marsh Block #4	SN	G	2018	0	0	0.609162	3.65497	1.94932	0	2.31481	3.7768	3.65497	1.94932	0	0
		Winter #6 Block	SN	K	2018	0	0	0.618965	3.71379	1.11414	0	0	0	0	0	0	0
		Pasture	Elevation
	Data 4	A	10.6758
		B	9.98641
		C	10.4683
		F	8.93151
		G	9.47439
		K	8.20498
		M	8.0302
		N	7.98581

## Sheet: Figure 2A
Figure 2A
		Year	Pasture_Type	Wetland	% OM	% TP	% TC	% TN	C:N
	Data 1	2016	IM	17	6.82656	0.00071875	4.3125	0.2775	15.9281
		2016	SN	21	14.8542	0.00108131	8.32	0.544	15.6829
		2016	IM	24	34.6939	0.0188533	17.844	1.16	15.644
		2016	SN	44	4.01559	0.00069026	3.48	0.26	14.1705
		2016	SN	79	12.2537	0.00465053	6.566	0.492	13.1011
		2016	SN	93	29.912	0.00900621	18.438	1.12	16.6716
		2016	IM	105	33.8667	0.0216679	21.784	1.388	16.1646
		2016	SN	123	14.5011	0.00727332	7.302	0.498	14.657
		2016	IM	156	12.9417	0.00403558	7.362	0.514	14.2864
		2016	IM	166	17.4098	0.00247495	9.532	0.614	15.5218
		2016	IM	205	12.9009	0.00570848	6.416	0.492	12.3767
		2016	IM	209	52.4996	0.0047064	14.002	1.318	14.5032
		2016	SN	220	10.8482	0.00073364	4.392	0.358	11.7461
		2016	SN	226	22.2195	0.00623701	9.138	0.712	12.3475
		2016	IM	245	10.0943	0.0025641	2.652	0.26	10.0163
		2016	SN	246	7.02923	0.00130526	5.37	0.466	10.6893
		2016	IM	336	19.6616	0.0069179	8.164	0.662	12.3544
		2016	IM	386	23.6238	0.00899513	9.802	0.728	13.4274
		2016	SN	579	13.771	0.0049485	7.054	0.598	11.4509
		2016	SN	595	10.9844	0.00235965	5.096	0.4	12.5347
		2009	IM	17	12.5206	0.0211093	6.58835	0.4599	14.3256
		2009	SN	21	14.0919	0.0140804	8.75379	0.534711	16.3711
		2009	IM	24	23.66	0.0473821	12.2624	0.738816	16.5974
		2009	SN	44	5.75876	0.00781003	4.58182	0.337859	13.5614
		2009	SN	79	13.3834	0.0226951	6.29545	0.461934	13.6285
		2009	SN	93	28.9916	0.0255871	15.7353	0.866103	18.1679
		2009	IM	105	26.7125	0.0658024	14.1644	0.896084	15.8071
		2009	SN	123	14.8387	0.0220624	10.8322	0.698446	15.509
		2009	IM	156	8.25045	0.01667	4.24863	0.307831	13.8018
		2009	IM	166	13.0309	0.0202287	8.22818	0.503947	16.3275
		2009	IM	205	14.172	0.0196829	8.3732	0.55233	15.1598
		2009	IM	209	9.10359	0.0103769	5.13092	0.320938	15.9872
		2009	SN	220	3.69369	0.00651568	2.33088	0.181805	12.8207
		2009	SN	226	14.4685	0.0224301	8.81877	0.573379	15.3803
		2009	IM	245	13.3769	0.0304366	7.11967	0.506841	14.0471
		2009	SN	246	5.93272	0.0119274	2.90524	0.236282	12.2956
		2009	IM	336	16.7015	0.0351556	9.91826	0.659519	15.0386
		2009	IM	386	17.1363	0.0345486	9.97416	0.614778	16.224
		2009	SN	579	8.15192	0.0176517	3.35884	0.275785	12.1792
		2009	SN	595	11.0663	0.013424	5.78174	0.392137	14.7442
		2007	IM	17	10.3785	0.0127438	5.56688	0.359125	15.8237
		2007	SN	21	11.9519	0.00592071	6.44946	0.37354	16.9574
		2007	IM	24	32.8328	0.0537918	16.413	0.81017	20.5127
		2007	SN	44	8.03261	0.00621749	4.05422	0.291153	13.0923
		2007	SN	79	14.7481	0.0190575	7.58925	0.561604	13.4258
		2007	SN	93	35.7823	0.0267707	18.2126	1.07848	17.0295
		2007	IM	105	20.0989	0.0246889	8.84571	0.513366	18.4583
		2007	SN	123	12.3498	0.0119716	7.39395	0.527831	14.0802
		2007	IM	156	8.14191	0.00777981	4.33705	0.315387	13.7472
		2007	IM	166	12.0581	0.00974019	6.39243	0.41232	15.6016
		2007	IM	205	8.58324	0.00783145	4.76177	0.325864	15.5472
		2007	IM	209	19.1061	0.0146457	9.82004	0.59936	16.3065
		2007	SN	220	4.50794	0.00481839	2.37508	0.164888	14.688
		2007	SN	226	22.2129	0.020876	11.5898	0.79958	14.547
		2007	IM	245	7.80307	0.00926995	4.16	0.310341	13.6251
		2007	SN	246	5.55799	0.00540864	2.9013	0.21362	13.2643
		2007	IM	336	15.2621	0.0190651	8.70555	0.61382	14.2852
		2007	IM	386	15.0386	0.0235161	7.9097	0.53748	14.8881
		2007	SN	579	11.3072	0.0115333	5.88897	0.4224	13.9652
		2007	SN	595	5.36688	0.00437095	2.77165	0.17414	16.1065
		Wetland	Elevation
	Data 2	17	9.94992
		21	9.57944
		24	9.82533
		44	9.03832
		79	7.98754
		93	9.46114
		105	9.80206
		123	7.85284
		156	9.49555
		166	9.62615
		205	8.78566
		209	9.51282
		220	8.37018
		226	7.8641
		245	8.17625
		246	8.0114
		336	7.93061
		386	7.93272
		579	8.04086
		595	8.13847

## Sheet: Figure 2B
Figure 2B
		Year	Wetland	Pasture_Type	TP	OrthoP	TN	NH4	NO3
	Data 1	2006	17	IM	0.722	0.48	2.058	0.162	NA
		2008	17	IM	1.978	1.54	3.804	0.196	0.019
		2009	17	IM	0.178	0.047	2.898	0.113	0.018
		2014	17	IM	0.88	0.858	3.316	0.057	0
		2006	21	SN	0.029	0.039	1.631	0.128	NA
		2008	21	SN	0.072	0.048	2.737	0.127	0.008
		2009	21	SN	0.022	0.024	1.304	0.049	0.005
		2014	21	SN	0.026	0.057	1.751	0.077	0.181
		2006	24	IM	0.029	0.026	1.72	0.069	NA
		2008	24	IM	0.067	0.037	1.808	0.11	0.003
		2009	24	IM	0.116	0.03	2.11	0.093	0.008
		2014	24	IM	0.279	0.059	3.306	0.284	0.04
		2006	44	SN	0.014	0.029	0.953	0.017	NA
		2008	44	SN	0.042	0.035	1.484	0.145	0.012
		2009	44	SN	0.043	0.025	2.021	0.076	0.009
		2014	44	SN	0.043	0.034	1.4	0.022	0
		2006	79	SN	0.056	0.049	1.31	0.041	NA
		2008	79	SN	0.087	0.054	2.285	0.187	0.011
		2009	79	SN	0.087	0.034	2.347	0.09	0.017
		2014	79	SN	0.073	0.162	2.008	0.052	0
		2006	93	SN	0.067	0.092	2.372	0.126	NA
		2008	93	SN	0.717	0.219	3.495	0.152	0.034
		2009	93	SN	0.148	0.06	2.302	0.082	0.018
		2014	93	SN	0.235	0.029	3.764	0.124	0.304
		2006	105	IM	0.079	0.079	1.792	0.087	NA
		2008	105	IM	0.292	0.271	1.604	0.111	0.001
		2009	105	IM	0.053	0.02	1.719	0.03	0.005
		2014	105	IM	0.173	0.073	2.711	0.015	0
		2006	123	SN	0.076	0.027	1.036	0.086	NA
		2008	123	SN	0.066	0.032	2.128	0.162	0.011
		2009	123	SN	0.055	0.027	1.965	0.042	0.011
		2014	123	SN	0.022	0.095	3.095	0.049	0.394
		2006	156	IM	0.564	0.352	1.775	0.26	NA
		2008	156	IM	2.055	1.631	3.462	0.757	0.003
		2009	156	IM	0.479	0.242	4.094	0.128	0.017
		2014	156	IM	0.787	0.182	5.096	0.271	0.026
		2006	166	IM	0.422	0.359	1.669	0.15	NA
		2008	166	IM	0.519	0.605	1.753	0.08	0.006
		2009	166	IM	0.094	0.031	2.281	0.097	0.027
		2014	166	IM	0.144	0.005	2.22	0.002	0
		2006	205	IM	0.812	0.658	1.749	0.094	NA
		2008	205	IM	0.069	0.017	1.2	0.061	0.013
		2009	205	IM	0.184	0.035	2.671	0.079	0.019
		2014	205	IM	0.222	0.051	2.499	0.028	0
		2006	209	IM	1.047	0.887	1.352	0.059	NA
		2008	209	IM	0.527	0.586	1.253	0.08	0.004
		2009	209	IM	0.089	0.018	1.858	0.053	0.015
		2014	209	IM	0.32	0.01	1.969	0.022	0
		2006	220	SN	0.033	0.144	1.351	0.02	NA
		2008	220	SN	0.047	0.04	1.232	0.165	0.004
		2009	220	SN	0.093	0.029	2.476	0.063	0.019
		2014	220	SN	0.077	0.044	1.735	0	0
		2006	226	SN	0.114	0.061	1.38	0.078	NA
		2008	226	SN	0.061	0.059	1.739	0.153	0.001
		2009	226	SN	0.077	0.025	1.529	0.06	0.02
		2014	226	SN	0.171	0.091	2.712	0.112	0.123
		2006	245	IM	0.661	0.574	2.137	0.067	NA
		2008	245	IM	0.067	0.041	1.678	0.084	0.002
		2009	245	IM	0.129	0.031	2.696	0.063	0.003
		2014	245	IM	0.237	0.023	3.061	0.044	0
		2006	246	SN	0.057	0.057	1.416	0.055	NA
		2008	246	SN	0.047	0.042	1.655	0.13	0
		2009	246	SN	0.066	0.028	2.126	0.096	0.01
		2014	246	SN	0.065	0.038	2.591	0	0
		2006	336	IM	0.134	0.058	1.777	0.111	NA
		2008	336	IM	0.209	0.164	2.408	0.149	0.003
		2009	336	IM	0.118	0.028	2.716	0.069	0.01
		2014	336	IM	0.127	0.004	3.124	0.01	0
		2006	386	IM	2.018	0.814	2.781	0.127	NA
		2008	386	IM	0.425	1.408	2.579	0.174	0.006
		2009	386	IM	0.653	0.458	2.883	0.082	0.012
		2014	386	IM	1.088	0.894	2.817	0.215	0.028
		2006	579	SN	0.029	0.04	0.957	0.103	NA
		2008	579	SN	0.07	0.032	1.493	0.087	0.004
		2009	579	SN	0.039	0.021	1.628	0.046	0.002
		2014	579	SN	0.176	0	2.188	0	0
		2006	595	SN	0.071	0.047	2.176	0.175	NA
		2008	595	SN	0.031	0.034	1.575	0.208	0.005
		2009	595	SN	0.089	0.04	2.688	0.053	0.015
		2014	595	SN	0.063	0	1.748	0.03	0
		Wetland	Elevation
	Data 2	17	9.94992
		21	9.57944
		24	9.82533
		44	9.03832
		79	7.98754
		93	9.46114
		105	9.80206
		123	7.85284
		156	9.49555
		166	9.62615
		205	8.78566
		209	9.51282
		220	8.37018
		226	7.8641
		245	8.17625
		246	8.0114
		336	7.93061
		386	7.93272
		579	8.04086
		595	8.13847

## Sheet: Figure 2C
Figure 2C
		Year	Wetland	Pasture_Type	Productivity g_m2
	Data 1	2016	17	IM	877.83
		2016	21	SN	897.63
		2016	24	IM	727.84
		2016	44	SN	327.32
		2016	79	SN	641.08
		2016	93	SN	1136.49
		2016	105	IM	846.95
		2016	123	SN	1181.25
		2016	156	IM	1491.96
		2016	166	IM	1189.6
		2016	205	IM	842.28
		2016	209	IM	196.38
		2016	220	SN	222.1
		2016	226	SN	1209
		2016	245	IM	1067.7
		2016	246	SN	553.59
		2016	336	IM	1053.94
		2016	386	IM	1099.84
		2016	579	SN	577.01
		2016	595	SN	401.4
		2017	17	IM	936.26
		2017	21	SN	1362.36
		2017	24	IM	902.78
		2017	44	SN	541.51
		2017	79	SN	857.18
		2017	93	SN	1138.28
		2017	105	IM	1577.79
		2017	123	SN	874.22
		2017	156	IM	559.27
		2017	166	IM	2654.13
		2017	205	IM	1287.18
		2017	209	IM	2528.49
		2017	220	SN	419.5
		2017	226	SN	1131.62
		2017	245	IM	1080.25
		2017	246	SN	691.96
		2017	336	IM	1295.89
		2017	386	IM	NA
		2017	579	SN	1655.7
		2017	595	SN	481.8
		Season	Location	Pasture_Type	CH4 flux	Temperature (C)	Moisture (VWC)
	Data 2	wet	Intermediate	IM	-0.0754	32	0.43
		dry	Deep	IM	-0.0454	12.6	0.442
		dry	Intermediate	IM	-0.0315	22.5	0.413
		dry	Deep	IM	-0.0215	17.3	0.5
		dry	Intermediate	IM	-0.0212	15.4	0.363
		dry	Shallow	IM	-0.0211	16.1	0.339
		dry	Shallow	IM	-0.0201		0.416
		dry	Intermediate	IM	-0.0198		0.42
		dry	Shallow	IM	-0.0192	19.7	0.399
		dry	Intermediate	IM	-0.0192		0.444
		dry	Intermediate	IM	-0.019	16.5	0.444
		dry	Intermediate	IM	-0.0178	25.2	0.163
		dry	Deep	IM	-0.0176		0.256
		dry	Intermediate	IM	-0.0171		0.236
		dry	Intermediate	IM	-0.0167	24.5	0.232
		dry	Shallow	IM	-0.0154	16.8	0.346
		dry	Intermediate	IM	-0.0149	23.7	0.392
		dry	Deep	IM	-0.0148	26	0.207
		dry	Deep	IM	-0.0146	24.3	0.198
		dry	Shallow	IM	-0.0145	22.7	0.406
		dry	Deep	IM	-0.0145	18.6	0.472
		dry	Deep	IM	-0.0144		0.477
		dry	Intermediate	IM	-0.0141	19.5	0.415
		dry	Intermediate	IM	-0.013		0.379
		dry	Shallow	IM	-0.0129	24.8	0.147
		dry	Shallow	IM	-0.0128		0.216
		dry	Shallow	IM	-0.0127	19.9	0.322
		dry	Intermediate	IM	-0.0125	18.3	0.432
		dry	Shallow	IM	-0.0124	23.8	0.0965
		dry	Shallow	IM	-0.0116	25.1	0.302
		dry	Shallow	IM	-0.00957		0.279
		dry	Intermediate	IM	-0.0095	15	0.352
		dry	Shallow	IM	-0.00898		0.362
		dry	Deep	IM	-0.00855	14.1	0.347
		dry	Shallow	IM	-0.00815	27	0.294
		dry	Deep	IM	-0.00725	15.7	0.357
		dry	Intermediate	IM	-0.00676	25.4	0.354
		dry	Deep	IM	-0.00667	27.6	0.432
		dry	Intermediate	IM	-0.0065	24	0.293
		dry	Shallow	IM	-0.00565	15.2	0.187
		dry	Deep	IM	-0.0055		0.453
		dry	Shallow	IM	-0.0038		0.427
		dry	Shallow	IM	-0.00374	23	0.392
		dry	Deep	IM	-0.000783	23.9	0.327
		dry	Shallow	IM	-0.00049	23.5	0.236
		dry	Intermediate	IM	0.00153		0.421
		dry	Deep	IM	0.00203	25.2	0.377
		dry	Shallow	IM	0.00439		0.396
		dry	Shallow	IM	0.0146	14.4	0.417
		dry	Shallow	IM	0.0219	22.7	0.404
		dry	Deep	IM	0.0322		0.482
		wet	Deep	IM	0.0414		0.493
		dry	Shallow	IM	0.055	16.4	0.376
		dry	Deep	IM	0.0951	19	0.5
		wet	Shallow	IM	0.163	20.4	0.49
		dry	Deep	IM	0.164	22	0.52
		dry	Intermediate	IM	0.173	22.2	0.452
		wet	Deep	IM	0.205	30	0.509
		wet	Intermediate	IM	0.211	20.4	0.48
		dry	Intermediate	IM	0.215	21.9	0.462
		wet	Shallow	IM	0.215	25.6	0.449
		dry	Intermediate	IM	0.229	14.5	0.422
		wet	Shallow	IM	0.25	33	0.404
		wet	Shallow	IM	0.284	26.7	0.402
		wet	Deep	IM	0.311		0.501
		wet	Deep	IM	0.318	20.4	0.47
		dry	Deep	IM	0.352	22.1	0.437
		dry	Deep	IM	0.388		0.438
		wet	Shallow	IM	0.39		0.459
		dry	Intermediate	IM	0.414	14.9	0.389
		wet	Intermediate	IM	0.622		0.487
		dry	Deep	IM	0.729	15.1	0.407
		dry	Deep	IM	1.1	22.4	0.453
		dry	Intermediate	IM	1.32		0.455
		wet	Intermediate	IM	1.45	28.5	0.479
		wet	Intermediate	IM	1.66	25.3	0.431
		wet	Shallow	IM	1.92	29.6	0.404
		wet	Intermediate	IM	1.95	28.2	0.43
		wet	Shallow	IM	2.74	29.4	0.459
		wet	Shallow	IM	2.84	28.8	0.459
		wet	Deep	IM	2.84	28.5	0.501
		wet	Intermediate	IM	3.22	26.5	0.431
		wet	Intermediate	IM	3.23	26.2	0.482
		wet	Intermediate	IM	3.33	25.9	0.44
		wet	Intermediate	IM	3.91	28.6	0.487
		wet	Shallow	IM	4.32	27.2	0.449
		wet	Deep	IM	4.55	25.9	0.472
		wet	Deep	IM	5.02	29	0.509
		wet	Shallow	IM	5.07	29.6	0.459
		dry	Deep	IM	5.28		0.482
		wet	Deep	IM	5.88	28.3	0.501
		wet	Deep	IM	6.4	25.3	0.493
		wet	Intermediate	IM	6.68	29	0.482
		wet	Shallow	IM	7.33	26.5	0.459
		wet	Deep	IM	8.56	24.9	0.472
		wet	Deep	IM	9.71	28.3	0.493
		dry	Intermediate	SN	-0.0891	17.7	0.361
		dry	Shallow	SN	-0.0199	16.3	0.394
		dry	Intermediate	SN	-0.0188	28	0.0765
		dry	Shallow	SN	-0.0184	24.4	0.286
		dry	Shallow	SN	-0.018		0.375
		dry	Deep	SN	-0.0177	25.1	0.343
		dry	Deep	SN	-0.0177		0.477
		dry	Deep	SN	-0.0173	16.1	0.509
		dry	Deep	SN	-0.0169	22.8	0.142
		dry	Intermediate	SN	-0.0153	25.1	0.286
		dry	Shallow	SN	-0.015	18.2	0.364
		dry	Shallow	SN	-0.0148	28	0.0375
		dry	Intermediate	SN	-0.0136	17.3	0.448
		dry	Deep	SN	-0.0126	27.4	0.259
		dry	Shallow	SN	-0.0118	22.9	0.118
		dry	Shallow	SN	-0.0115	23.3	0.348
		dry	Shallow	SN	-0.011	23.6	0.319
		dry	Intermediate	SN	-0.0107		0.428
		dry	Intermediate	SN	-0.0104	21.6	0.363
		dry	Shallow	SN	-0.0102		0.248
		dry	Intermediate	SN	-0.0101	22.7	0.152
		dry	Shallow	SN	-0.00933	21.2	0.146
		dry	Deep	SN	-0.00915	21.4	0.39
		dry	Intermediate	SN	-0.0084	15.6	0.489
		dry	Deep	SN	-0.00825	16.4	0.494
		dry	Shallow	SN	-0.0082	17.6	0.255
		dry	Intermediate	SN	-0.00775	23.5	0.484
		dry	Shallow	SN	-0.00766	24.9	0.277
		dry	Shallow	SN	-0.00489		0.407
		dry	Shallow	SN	-0.00488	24.2	0.397
		dry	Shallow	SN	-0.00484		0.386
		dry	Shallow	SN	-0.00345	23	0.255
		dry	Shallow	SN	-0.00345	19.9	0.371
		dry	Deep	SN	-0.00217	23.5	0.501
		dry	Intermediate	SN	-0.00119	23.9	0.479
		dry	Intermediate	SN	-0.00111	19.7	0.363
		dry	Shallow	SN	0.00121	22	0.422
		dry	Deep	SN	0.00159		0.407
		wet	Intermediate	SN	0.00282	28.3	0.383
		dry	Shallow	SN	0.00507		0.421
		dry	Deep	SN	0.00509	17.2	0.392
		dry	Intermediate	SN	0.0066	23.1	0.448
		dry	Intermediate	SN	0.00735	24	0.37
		dry	Intermediate	SN	0.00895		0.388
		dry	Intermediate	SN	0.0129	22.8	0.381
		wet	Shallow	SN	0.0174	32.7	0.382
		wet	Shallow	SN	0.0186	28.6	0.379
		dry	Deep	SN	0.0186		0.441
		dry	Deep	SN	0.0193	24.4	0.496
		wet	Deep	SN	0.0258	30.4	0.374
		dry	Deep	SN	0.0357	22	0.475
		dry	Intermediate	SN	0.0379		0.445
		wet	Intermediate	SN	0.0396	30.5	0.536
		dry	Deep	SN	0.0507		0.509
		wet	Intermediate	SN	0.051	32.6	0.473
		dry	Deep	SN	0.0545	14.6	0.484
		dry	Intermediate	SN	0.0641		0.435
		wet	Deep	SN	0.0858	32.8	0.492
		dry	Intermediate	SN	0.0996		0.413
		wet	Deep	SN	0.102	27	0.403
		dry	Shallow	SN	0.107	13.9	0.406
		wet	Shallow	SN	0.117	26.7	0.419
		dry	Intermediate	SN	0.14	21.6	0.502
		wet	Shallow	SN	0.144	28.9	0.49
		wet	Shallow	SN	0.203	29.2	0.382
		dry	Intermediate	SN	0.208	14.4	0.44
		dry	Deep	SN	0.213	23.9	0.424
		dry	Deep	SN	0.217	18.3	0.494
		dry	Deep	SN	0.262		0.486
		wet	Shallow	SN	0.307	29.5	0.319
		wet	Shallow	SN	0.322	26.2	0.45
		dry	Shallow	SN	0.328		0.387
		wet	Deep	SN	0.421	27.7	0.404
		dry	Deep	SN	0.436	22.8	0.507
		dry	Deep	SN	0.531		0.48
		wet	Intermediate	SN	0.563	31.3	0.47
		wet	Shallow	SN	0.611	28	0.398
		wet	Intermediate	SN	0.701	28.8	0.473
		wet	Deep	SN	0.806	28.5	0.47
		wet	Intermediate	SN	0.824	28.1	0.417
		wet	Deep	SN	0.901	26.4	0.464
		wet	Intermediate	SN	1.18	28.4	0.48
		dry	Intermediate	SN	1.19		0.459
		wet	Intermediate	SN	1.25	26.6	0.484
		wet	Intermediate	SN	1.37	26.2	0.41
		wet	Deep	SN	1.41	31.1	0.493
		wet	Deep	SN	1.72	26.5	0.42
		wet	Intermediate	SN	1.78	30.1	0.462
		wet	Shallow	SN	1.79	31.8	0.385
		wet	Shallow	SN	2.23	30.7	0.422
		wet	Deep	SN	2.75	30	0.495
		wet	Deep	SN	2.84	29	0.492
		Pasture_Type	Soil_Depth	Root_Size	Root_Weight mg
	Data 3	IM	25-50	fine	1.38
		IM	25-50	coarse	20
		IM	0-25	fine	1.32
		IM	25-50	fine	0.99
		IM	25-50	coarse	3.51
		SN	0-25	fine	4.61
		SN	25-50	fine	1.85
		SN	0-25	coarse	140
		SN	25-50	coarse	20
		SN	0-25	fine	19.3
		SN	0-25	fine	10.6
		SN	25-50	fine	5.11
		SN	25-50	fine	4.01
		SN	0-25	fine	16.1
		SN	0-25	coarse	90
		SN	25-50	coarse	60
		SN	0-25	coarse	280
		SN	25-50	coarse	50
		SN	0-25	coarse	90
		SN	0-25	fine	3.59
		SN	0-25	fine	9.95
		SN	25-50	fine	2.98
		SN	0-25	coarse	10.5
		SN	25-50	coarse	20
		SN	0-25	coarse	70
		Wetland	Elevation
	Data 4	17	9.94992
		21	9.57944
		24	9.82533
		44	9.03832
		79	7.98754
		93	9.46114
		105	9.80206
		123	7.85284
		156	9.49555
		166	9.62615
		205	8.78566
		209	9.51282
		220	8.37018
		226	7.8641
		245	8.17625
		246	8.0114
		336	7.93061
		386	7.93272
		579	8.04086
		595	8.13847

## Sheet: Figure 2D
Figure 2D
		Year	Wetland	Pasture_Type	Native	TSR	H'	Pielou_index	Shan
	Data 1	2006	17	IM	24	28	23.6117	0.948844	3.16174
		2006	24	IM	21	25	19.7572	0.926882	2.98352
		2006	105	IM	29	33	23.1058	0.898063	3.14008
		2006	156	IM	20	25	16.7052	0.874753	2.81572
		2006	166	IM	20	24	19.9562	0.941941	2.99354
		2006	205	IM	19	23	17.8764	0.919626	2.88348
		2006	209	IM	15	19	14.4298	0.906556	2.6693
		2006	245	IM	21	27	17.7236	0.872282	2.8749
		2006	336	IM	32	38	28.4355	0.920291	3.34764
		2006	386	IM	10	16	12.4795	0.910372	2.52409
		2007	17	IM	26	33	23.2498	0.89984	3.1463
		2007	24	IM	28	34	24.6858	0.909217	3.20623
		2007	105	IM	38	43	29.5046	0.899858	3.38455
		2007	156	IM	21	27	19.7949	0.905816	2.98542
		2007	166	IM	27	32	23.8565	0.915262	3.17206
		2007	205	IM	24	31	22.3675	0.904956	3.10761
		2007	209	IM	15	18	12.3248	0.868959	2.51162
		2007	245	IM	25	32	23.2968	0.908412	3.14831
		2007	336	IM	25	30	21.3048	0.899369	3.05893
		2007	386	IM	13	18	12.8947	0.884598	2.55682
		2008	17	IM	19	23	17.9107	0.920236	2.8854
		2008	24	IM	29	34	24.4972	0.907043	3.19856
		2008	105	IM	24	28	18.7668	0.879924	2.93209
		2008	156	IM	18	24	16.716	0.886192	2.81637
		2008	166	IM	21	26	20.4229	0.925895	3.01666
		2008	205	IM	19	23	16.9934	0.903471	2.83283
		2008	209	IM	16	20	14.3296	0.888706	2.66233
		2008	245	IM	23	29	19.2547	0.878377	2.95775
		2008	336	IM	24	31	22.7621	0.910049	3.1251
		2008	386	IM	19	24	16.4066	0.880313	2.79768
		2009	17	IM	21	26	19.3173	0.908813	2.961
		2009	24	IM	20	25	18.4406	0.905457	2.91455
		2009	105	IM	35	41	28.1052	0.898314	3.33596
		2009	156	IM	22	27	19.5339	0.90179	2.97215
		2009	166	IM	25	30	20.2472	0.884399	3.00802
		2009	205	IM	23	27	18.5795	0.886592	2.92206
		2009	209	IM	16	21	15.6676	0.903786	2.7516
		2009	245	IM	16	20	12.5343	0.844024	2.52847
		2009	336	IM	29	35	25.6987	0.913115	3.24644
		2009	386	IM	11	17	13.0732	0.907296	2.57056
		2010	17	IM	21	27	18.1649	0.879743	2.89949
		2010	24	IM	25	29	19.2193	0.87783	2.95591
		2010	105	IM	28	34	22.6044	0.884239	3.11815
		2010	156	IM	21	26	18.7459	0.899598	2.93098
		2010	166	IM	23	27	19.7566	0.905229	2.98349
		2010	205	IM	15	18	13.5303	0.901244	2.60493
		2010	209	IM	16	20	16.5915	0.93763	2.80889
		2010	245	IM	21	25	17.9648	0.897336	2.88841
		2010	336	IM	30	33	24.1862	0.911133	3.18578
		2010	386	IM	20	26	19.7864	0.916177	2.98499
		2012	17	IM	25	29	20.8528	0.902055	3.03749
		2012	24	IM	34	39	29.7657	0.926245	3.39336
		2012	105	IM	34	42	29.9507	0.909538	3.39955
		2012	156	IM	24	31	20.9854	0.886383	3.04383
		2012	166	IM	22	27	18.2916	0.881853	2.90644
		2012	205	IM	15	20	14.7396	0.898125	2.69054
		2012	209	IM	15	17	11.6284	0.865959	2.45345
		2012	245	IM	19	24	15.4732	0.861882	2.73911
		2012	336	IM	27	32	22.05	0.892542	3.09331
		2012	386	IM	18	23	16.4977	0.894027	2.80322
		2013	17	IM	22	26	18.5586	0.896515	2.92093
		2013	24	IM	25	31	22.7699	0.910149	3.12544
		2013	105	IM	25	29	19.6887	0.884997	2.98005
		2013	156	IM	21	26	19.3974	0.910084	2.96514
		2013	166	IM	27	30	20.8217	0.892626	3.036
		2013	205	IM	22	26	18.7768	0.900103	2.93262
		2013	209	IM	16	21	15.8616	0.907827	2.7639
		2013	245	IM	16	23	16.3041	0.890263	2.79141
		2013	336	IM	27	31	23	0.913077	3.1355
		2013	386	IM	15	22	16.4564	0.906075	2.80071
		2014	17	IM	19	24	17.0217	0.891895	2.83449
		2014	24	IM	24	26	19.2768	0.908169	2.9589
		2014	105	IM	21	23	18.2784	0.926718	2.90572
		2014	156	IM	15	18	12.1946	0.865285	2.50099
		2014	166	IM	19	22	16.034	0.897663	2.77471
		2014	205	IM	18	21	14.7953	0.88497	2.69431
		2014	209	IM	12	15	11.1808	0.891489	2.4142
		2014	245	IM	20	23	16.9522	0.902697	2.8304
		2014	336	IM	20	26	19.0137	0.903951	2.94516
		2014	386	IM	18	22	16.1926	0.900846	2.78455
		2015	17	IM	27	32	20.9974	0.878428	3.0444
		2015	24	IM	29	34	26.3253	0.927452	3.27053
		2015	105	IM	34	37	25.1814	0.893431	3.2261
		2015	156	IM	22	26	16.4337	0.859194	2.79934
		2015	166	IM	27	31	22.5882	0.907816	3.11743
		2015	205	IM	29	32	22.7525	0.901591	3.12468
		2015	209	IM	13	16	11.8133	0.890584	2.46922
		2015	245	IM	29	34	24.2206	0.903823	3.1872
		2015	336	IM	35	41	28.4869	0.901947	3.34944
		2015	386	IM	26	33	24.8417	0.918781	3.21252
		2016	17	IM	24	30	23.1893	0.924289	3.14369
		2016	24	IM	29	34	25.0828	0.913742	3.22218
		2016	105	IM	33	41	27.7774	0.895155	3.32422
		2016	156	IM	16	22	12.9752	0.829184	2.56304
		2016	166	IM	27	31	22.7234	0.909553	3.12339
		2016	205	IM	24	28	19.6536	0.893781	2.97826
		2016	209	IM	16	20	14.8743	0.901161	2.69964
		2016	245	IM	19	25	18.9341	0.913662	2.94096
		2016	336	IM	32	37	29.5274	0.937523	3.38532
		2016	386	IM	22	29	22.6205	0.926219	3.11885
		2018	17	IM	24	28	19.6761	0.894124	2.97941
		2018	24	IM	32	37	26.1921	0.904329	3.26546
		2018	105	IM	30	33	21.2912	0.874672	3.0583
		2018	156	IM	19	24	15.6203	0.864859	2.74857
		2018	166	IM	17	21	13.8902	0.864235	2.63118
		2018	205	IM	22	26	18.4071	0.893999	2.91273
		2018	209	IM	17	21	14.7871	0.884786	2.69375
		2018	245	IM	33	39	26.2687	0.892131	3.26838
		2018	336	IM	29	35	26.1929	0.918472	3.26549
		2018	386	IM	19	25	18.0671	0.8991	2.89409
		2020	17	IM	25	29	21.4882	0.91097	3.0675
		2020	24	IM	26	30	21.5454	0.902672	3.07016
		2020	105	IM	35	41	28.2789	0.899974	3.34212
		2020	156	IM	20	27	20.1844	0.911729	3.00491
		2020	166	IM	24	28	17.6129	0.860881	2.86863
		2020	205	IM	25	31	21.8121	0.897635	3.08247
		2020	209	IM	16	20	13.2797	0.863307	2.58624
		2020	245	IM	24	28	20.3361	0.904025	3.0124
		2020	336	IM	28	35	26.368	0.920346	3.27215
		2020	386	IM	17	26	20.0507	0.92025	2.99826
		2006	21	SN	40	41	29.107	0.907746	3.37098
		2006	44	SN	30	30	23.949	0.933767	3.17593
		2006	79	SN	26	26	19.7314	0.915324	2.98221
		2006	93	SN	28	28	20.8739	0.911859	3.0385
		2006	123	SN	31	38	31.206	0.94585	3.44061
		2006	220	SN	29	32	24.8792	0.927374	3.21403
		2006	226	SN	21	23	16.2724	0.889643	2.78947
		2006	246	SN	33	35	26.9202	0.926175	3.29288
		2006	579	SN	28	32	24.1634	0.91895	3.18484
		2006	595	SN	28	30	25.2528	0.949353	3.22894
		2007	21	SN	44	44	32.5886	0.920663	3.48396
		2007	44	SN	39	41	31.5478	0.92943	3.4515
		2007	79	SN	32	32	23.7851	0.914398	3.16906
		2007	93	SN	21	22	16.7767	0.91231	2.81999
		2007	123	SN	39	47	35.0507	0.923807	3.5568
		2007	220	SN	41	42	30.8352	0.917325	3.42866
		2007	226	SN	20	24	15.4106	0.860607	2.73506
		2007	246	SN	39	43	32.3747	0.924539	3.47738
		2007	579	SN	22	26	17.2195	0.87353	2.84605
		2007	595	SN	32	32	24.904	0.927661	3.21503
		2008	21	SN	37	38	27.0306	0.906361	3.29697
		2008	44	SN	28	29	21.6988	0.913866	3.07726
		2008	79	SN	31	31	21.0217	0.886886	3.04555
		2008	93	SN	24	24	18.5286	0.918586	2.91932
		2008	123	SN	26	31	25.0056	0.937424	3.2191
		2008	220	SN	34	36	28.3208	0.933048	3.3436
		2008	226	SN	24	26	19.9437	0.918607	2.99291
		2008	246	SN	34	38	27.1417	0.907489	3.30107
		2008	579	SN	26	28	20.0705	0.90008	2.99925
		2008	595	SN	35	36	26.4557	0.914037	3.27547
		2009	21	SN	41	42	30.4748	0.91418	3.4169
		2009	44	SN	35	37	26.6833	0.909475	3.28404
		2009	79	SN	31	33	24.077	0.909838	3.18126
		2009	93	SN	19	19	14.43	0.906559	2.66931
		2009	123	SN	28	34	26.4307	0.928585	3.27453
		2009	220	SN	28	30	22.0305	0.909217	3.09243
		2009	226	SN	20	21	15.4076	0.898288	2.73486
		2009	246	SN	32	35	26.3458	0.920109	3.27131
		2009	579	SN	24	28	19.9616	0.898447	2.99381
		2009	595	SN	22	25	19.1525	0.917226	2.95244
		2010	21	SN	34	35	25.5577	0.911567	3.24094
		2010	44	SN	35	36	25.3692	0.902336	3.23354
		2010	79	SN	31	34	25.2885	0.916057	3.23035
		2010	93	SN	35	35	23.3647	0.886334	3.15123
		2010	123	SN	33	38	27.8712	0.914781	3.32759
		2010	220	SN	43	43	34.1257	0.938544	3.53005
		2010	226	SN	15	18	11.4084	0.842228	2.43435
		2010	246	SN	35	38	27.4503	0.910597	3.31238
		2010	579	SN	22	24	17.1325	0.893936	2.84098
		2010	595	SN	34	34	26.4794	0.929107	3.27637
		2012	21	SN	42	44	33.5438	0.928297	3.51285
		2012	44	SN	26	28	20.8745	0.911868	3.03853
		2012	79	SN	34	37	28.3178	0.925939	3.34349
		2012	93	SN	37	37	26.1749	0.904147	3.2648
		2012	123	SN	29	38	27.8984	0.915049	3.32857
		2012	220	SN	31	32	22.2288	0.894872	3.10139
		2012	226	SN	22	26	18.3772	0.8935	2.91111
		2012	246	SN	28	31	23.9491	0.924852	3.17593
		2012	579	SN	27	29	21.3908	0.90962	3.06296
		2012	595	SN	35	37	29.5397	0.937639	3.38574
		2013	21	SN	38	39	30.2709	0.930839	3.41019
		2013	44	SN	35	36	26.8858	0.918538	3.2916
		2013	79	SN	32	34	22.9694	0.888781	3.13416
		2013	93	SN	30	30	20.3899	0.886464	3.01504
		2013	123	SN	34	40	29.1541	0.91426	3.3726
		2013	220	SN	31	32	24.1032	0.918231	3.18235
		2013	226	SN	16	19	14.572	0.909884	2.6791
		2013	246	SN	32	35	24.3013	0.897389	3.19053
		2013	579	SN	20	22	16.8084	0.912922	2.82188
		2013	595	SN	38	40	32.8983	0.947014	3.49342
		2014	21	SN	43	45	31.6274	0.907363	3.45402
		2014	44	SN	36	37	27.7301	0.920132	3.32252
		2014	79	SN	27	30	21.088	0.896361	3.0487
		2014	93	SN	30	30	21.3754	0.900343	3.06224
		2014	123	SN	33	37	28.2102	0.924885	3.33969
		2014	220	SN	36	38	25.7951	0.893501	3.25019
		2014	226	SN	28	33	23.0552	0.897436	3.13789
		2014	246	SN	36	41	31.1035	0.92561	3.43732
		2014	579	SN	32	34	24.5686	0.907868	3.20147
		2014	595	SN	40	41	29.482	0.911193	3.38378
		2015	21	SN	42	46	34.7916	0.927059	3.54938
		2015	44	SN	43	45	33.32	0.921058	3.50616
		2015	79	SN	42	43	31.5084	0.917328	3.45025
		2015	93	SN	37	37	27.6379	0.919209	3.31919
		2015	123	SN	43	51	37.7254	0.92332	3.63033
		2015	220	SN	42	44	33.7055	0.929568	3.51766
		2015	226	SN	25	29	20.5505	0.897719	3.02289
		2015	246	SN	46	52	39.0022	0.927206	3.66362
		2015	579	SN	31	33	24.4253	0.913946	3.19562
		2015	595	SN	40	42	32.7638	0.933556	3.48932
		2016	21	SN	47	48	37.8292	0.938489	3.63308
		2016	44	SN	31	32	23.4276	0.910028	3.15392
		2016	79	SN	29	30	21.7831	0.905897	3.08113
		2016	93	SN	27	28	20.0925	0.900409	3.00035
		2016	123	SN	27	31	24.8859	0.936026	3.2143
		2016	220	SN	37	39	28.8933	0.918126	3.36361
		2016	226	SN	19	22	14.7792	0.871298	2.69322
		2016	246	SN	40	43	31.3352	0.915863	3.44474
		2016	579	SN	21	21	13.7139	0.86004	2.61841
		2016	595	SN	39	41	30.5761	0.921005	3.42022
		2018	21	SN	27	29	21.4994	0.911124	3.06802
		2018	44	SN	30	31	24.3251	0.929389	3.19151
		2018	79	SN	26	27	19.4654	0.900724	2.96864
		2018	93	SN	32	32	21.5044	0.885312	3.06826
		2018	123	SN	29	36	25.8649	0.907736	3.25289
		2018	220	SN	46	48	34.983	0.918284	3.55486
		2018	226	SN	29	33	23.7387	0.905792	3.16711
		2018	246	SN	46	49	33.7854	0.904469	3.52003
		2018	579	SN	26	28	21.1756	0.916164	3.05285
		2018	595	SN	35	38	29.2983	0.928508	3.37753
		2020	21	SN	36	39	29.0223	0.919341	3.36806
		2020	44	SN	27	29	22.8528	0.929254	3.12907
		2020	79	SN	33	34	26.6725	0.931167	3.28363
		2020	93	SN	28	28	21.3866	0.91914	3.06276
		2020	123	SN	37	42	31.3104	0.921417	3.44395
		2020	220	SN	29	31	23.202	0.915623	3.14424
		2020	226	SN	23	26	18.4563	0.894818	2.9154
		2020	246	SN	36	40	28.9711	0.912553	3.3663
		2020	579	SN	36	38	27.1107	0.907176	3.29993
		2020	595	SN	36	37	25.9104	0.901335	3.25465
		Year	Wetland	Pasture_Type	Vertebrate_richness	Vertebrate_shannon
	Data 2	2006	17	IM	5	1.54983
		2009	17	IM	9	0.724879
		2008	17	IM	4	1.07383
		2009	21	SN	3	0.814645
		2008	21	SN	5	1.18673
		2006	21	SN	5	1.36671
		2009	24	IM	2	0.690186
		2008	24	IM	10	1.59838
		2006	24	IM	3	0.801819
		2009	44	SN	5	1.28687
		2008	44	SN	5	1.20488
		2006	44	SN	8	1.34213
		2009	79	SN	8	1.0892
		2008	79	SN	11	1.47772
		2006	79	SN	7	1.59109
		2006	93	SN	5	0.976106
		2009	93	SN	5	1.56071
		2008	93	SN	3	0.950271
		2008	105	IM	4	1.27365
		2009	105	IM	7	1.53841
		2006	105	IM	5	1.31437
		2009	123	SN	6	1.48189
		2008	123	SN	5	0.941071
		2006	123	SN	8	1.85852
		2009	156	IM	5	1.40066
		2008	156	IM	5	0.508382
		2006	156	IM	7	0.928351
		2009	166	IM	13	1.21046
		2006	166	IM	3	0.848686
		2008	166	IM	7	1.58109
		2009	205	IM	12	1.24768
		2008	205	IM	8	1.32618
		2006	205	IM	7	1.08459
		2008	209	IM	5	1.31143
		2006	209	IM	7	1.86368
		2009	209	IM	11	1.29011
		2008	220	SN	5	0.661962
		2009	220	SN	6	1.40832
		2006	220	SN	6	1.71708
		2009	226	SN	6	1.69077
		2008	226	SN	6	1.66973
		2006	226	SN	4	1.27985
		2009	245	IM	12	1.1676
		2008	245	IM	6	0.912762
		2006	245	IM	6	1.41051
		2009	246	SN	6	1.14175
		2006	246	SN	4	0.935182
		2008	246	SN	6	0.803853
		2009	336	IM	4	0.703962
		2008	336	IM	5	0.339216
		2006	336	IM	5	0.965642
		2009	386	IM	5	0.903364
		2008	386	IM	7	0.612304
		2006	386	IM	7	1.00502
		2009	579	SN	12	1.69486
		2008	579	SN	7	1.07026
		2006	579	SN	9	1.78295
		2008	595	SN	8	1.10019
		2006	595	SN	3	1.08053
		2009	595	SN	8	1.72344
		Chrysomeliidae unknown	Lissorhoptrus¬†sp.	Listronotus¬†sp.	Andocheilus exiguus	Bidessonotus¬†sp. 1	Bidessonotus¬†sp. 2	Brachyvatus apicatus	Celina¬†sp.	Copelatus caelatipennis princeps	Coptotomus interrogatus	Coptotomus¬†sp.	Cybister¬†sp.	Desmopachria¬†sp.	Hydaticus bimarginatus	Hydaticus¬†sp.	Hydrovatus pustulatus compressus	Hydrovatus¬†sp.	Laccophilus gentilis	Laccophilus proximus	Laccophilus¬†sp.	Liodessus affinis	Neobidessus pullus	Pachydrus princeps	Thermonectus basillaris	Uvarus¬†sp.	Dytiscidae unknown	Haliplus annulatus	Haliplus¬†sp.	Peltodytes oppositus	Peltodytes¬†sp.	Hydraena marginicollis	Berosus corrini	Berosus exiguus	Berosus infuscatus	Berosus¬†sp.	Derallus altus	Dibolocelus ovatus	Enochrus blatchleyi	Enochrus cinctus	Enochrus consors	Enochrus ochraceus	Enochrus pygmaeus	Enochrus sublongus	Enochrus¬†sp.	Helobata larvalis	Hydrobiomorpha casta	Hydrochus rugosus	Hydrochus¬†sp.
	Data 3	2	1	0	0	0	1	0	1	6	0	0	1	0	0	0	0	3	0	4	2	0	0	6	3	1	0	1	1	0	0	0	0	0	0	1	0	0	0	0	0	0	0	0	0	0	0	0	0
		0	6	0	2	0	0	0	0	1	0	0	0	3	0	0	0	1	0	1	0	0	0	0	1	1	0	1	8	0	1	0	0	0	0	4	3	0	0	0	0	0	0	0	0	0	0	0	0
		0	7	0	0	2	0	0	0	6	0	0	0	9	0	0	2	0	0	6	0	0	0	0	5	0	0	1	0	0	0	8	1	2	4	6	2	0	2	0	0	0	0	1	2	0	1	0	0
		0	6	0	1	0	2	0	1	0	0	0	0	3	0	0	0	0	0	2	0	0	0	0	2	0	1	0	0	0	0	1	0	1	0	2	1	0	0	0	0	0	0	0	0	3	0	0	0
		0	7	0	0	0	0	0	0	1	0	0	1	0	0	0	0	0	0	0	0	0	0	0	2	0	0	0	0	0	0	0	0	2	5	11	0	0	1	0	1	0	0	0	1	0	0	1	0
		0	7	0	0	0	1	0	0	1	0	0	0	0	0	0	0	0	0	1	0	1	0	1	2	0	0	1	2	0	0	14	0	0	0	1	6	0	0	0	0	2	0	0	1	4	0	0	0
		0	2	1	0	0	0	0	0	0	0	0	0	0	0	0	0	0	0	1	0	0	0	0	0	0	0	0	0	0	0	1	0	1	0	10	1	0	1	0	0	0	0	0	1	0	0	0	0
		0	1	0	0	0	0	0	0	1	0	0	0	0	0	0	0	0	0	2	0	0	0	0	2	0	0	0	6	0	0	1	0	0	0	5	0	0	0	0	0	0	0	0	2	1	0	0	0
		0	2	0	0	0	0	0	0	1	0	0	0	0	0	0	0	1	0	14	0	0	0	0	0	0	0	2	3	2	0	0	0	0	0	2	1	0	0	0	0	0	0	0	0	0	0	0	1
		0	0	0	0	0	0	0	0	4	0	0	0	0	0	0	0	0	0	0	0	0	0	12	0	0	0	0	0	0	0	0	0	1	1	0	5	0	0	0	0	0	0	0	0	0	3	0	0
		0	5	0	0	0	0	1	0	0	0	0	0	1	0	0	0	1	0	0	0	0	0	0	0	0	0	1	1	0	0	0	0	0	0	1	4	0	0	0	0	0	0	0	0	0	0	0	0
		0	4	0	0	0	0	0	0	1	0	0	0	0	0	0	0	1	0	1	0	0	0	0	2	0	0	0	0	0	0	1	0	1	0	5	0	0	0	0	0	0	0	0	0	0	0	0	1
		0	0	0	0	0	0	0	0	0	0	0	0	0	0	0	0	0	0	0	0	0	0	0	0	0	0	0	0	0	0	0	0	0	1	5	0	1	1	0	0	0	0	0	1	0	3	0	0
		0	5	0	0	0	0	0	0	0	0	0	2	0	0	0	0	0	0	0	0	0	0	0	1	0	0	0	0	0	0	0	0	1	0	13	0	2	1	0	0	0	0	0	0	0	0	0	0
		0	5	0	0	0	0	0	0	0	0	1	0	0	0	0	0	0	0	0	0	0	0	0	0	0	0	0	0	0	0	0	0	0	0	5	2	0	0	0	0	0	0	0	0	1	0	0	0
		0	2	0	0	0	0	0	0	2	0	1	0	0	0	0	0	0	0	0	0	0	0	0	1	0	0	0	0	0	0	0	0	0	2	5	0	1	1	0	0	0	1	0	0	0	0	0	0
		0	2	0	0	0	0	0	0	0	0	0	2	1	2	1	1	2	0	1	0	0	0	15	6	1	0	2	1	1	0	0	0	0	0	2	1	0	0	0	0	4	0	0	2	3	2	0	0
		0	6	0	0	0	1	0	0	8	0	0	1	1	3	0	0	1	0	11	1	0	0	1	5	0	0	0	0	0	0	2	0	0	0	0	1	0	0	0	0	2	0	0	0	1	0	0	0
		0	3	0	6	2	0	0	0	0	1	0	0	5	0	0	0	1	0	2	0	0	2	0	2	0	0	0	0	0	0	1	0	0	0	3	1	0	0	4	0	4	0	0	4	0	0	0	0
		0	17	0	0	0	0	0	0	1	0	0	0	0	0	0	0	0	0	0	1	0	0	1	0	0	0	0	3	0	0	0	0	0	0	5	3	0	1	0	0	5	0	0	0	2	0	0	0
		Wetland	Elevation
	Data 4	17	9.94992
		21	9.57944
		24	9.82533
		44	9.03832
		79	7.98754
		93	9.46114
		105	9.80206
		123	7.85284
		156	9.49555
		166	9.62615
		205	8.78566
		209	9.51282
		220	8.37018
		226	7.8641
		245	8.17625
		246	8.0114
		336	7.93061
		386	7.93272
		579	8.04086
		595	8.13847
[truncated: 110 more columns]

[truncated: 17 more sheets: Figure 2E, Figure 2F, Figure 3A, Figure 3B, Figure 5A, Figure 5B, Figure 5C, Figure 5D, Figure 5E, Figure 5F, Figure 6A, Figure 6B, Figure 6C, Figure 6D, Figure 6E, Figure 6F, Figure S2]
